# Supplementary material for: Global Phosphoproteomic Analysis Reveals the Defense and Response Mechanisms of Jatropha Curcas Seedling under Chilling Stress
Source: Int J Mol Sci. 2019 Jan 8;20(1):208. doi: 10.3390/ijms20010208 (PMC6337099; doi:10.3390/ijms20010208)
Supplement: Supplementary file 1 [file ijms-20-00208-s001.zip]

Archive with 3 entries (2 files):
- Supplemental files/
- Supplemental files/Figure S1-S6.pdf
- Supplemental files/Table S1-S10.xlsx
