# Supplementary material for: Global Phosphoproteomic Analysis Reveals the Defense and Response Mechanisms of Jatropha Curcas Seedling under Chilling Stress
Source: Int J Mol Sci. 2019 Jan 8;20(1):208. doi: 10.3390/ijms20010208 (PMC6337099; doi:10.3390/ijms20010208)
Supplement: Supplementary file 1 [file ijms-20-00208-s001.zip › Supplemental files/Table S1-S10.xlsx]

## Sheet: Table S1
Table S1-All of the phosphorylation sites identified in leaves from J. curcas seedling
id	Protein group IDs	Evidence IDs	Proteins	Positions within proteins	Fasta headers	Localization prob	Score diff	Number of Phospho (STY)	Amino acid	PEP	Score	Modified sequence	Phospho (STY) Probabilities	Phospho (STY) Score diffs	Position in peptide	Charge	m/z	Mass error [ppm]	Intensity CK-1	Intensity CK-2	Intensity CK-3	Intensity 6H-1	Intensity 6H-2	Intensity 6H-3	Intensity 24H-1	Intensity 24H-2	Intensity 24H-3	Intensity R24H-1	Intensity R24H-2	Intensity R24H-3	Normlized Intensity CK-1	Normlized Intensity CK-2	Normlized Intensity CK-3	Normlized Intensity 6H-1	Normlized Intensity 6H-2	Normlized Intensity 6H-3	Normlized Intensity 24H-1	Normlized Intensity 24H-2	Normlized Intensity 24H-3	Normlized Intensity R24H-1	Normlized Intensity R24H-2	Normlized Intensity R24H-3
0	8	7554;7555;7556;7559;7560;7561;7562;7563;7564;7565;7566;7567;7568;7569;7570;7571;7572;7573;7574;7575;7576;7577;7578;7579;7580;50587;50590;50593;50596;50599;50600;50603;50604;50606;50607;50610;50611;50614;50615;50618;50619;50622;50623;50624;50625;50626;50627;50628;50629;50630;50631	gi|121483700;gi|643718459	6;6	>gi|121483700|gb|ABM54183.1| aquaporin [Jatropha curcas];>gi|643718459|gb|KDP29674.1| hypothetical protein JCGZ_18836 [Jatropha curcas]	1	78.7509	1	S	1.87365e-73	221.13	_EVS(ph)EETQTTHAK_	EVS(1)EETQTTHAK	EVS(78.75)EET(-78.75)QT(-98.74)T(-103.84)HAK	3	2	720.306	0.19092	662510000	457530000	434690000	457070000	716350000	590290000	795250000	961040000	798030000	283970000	549000000	23816000	5.23632	3.77181	3.4213	3.74195	5.7889	4.37369	6.58744	7.92633	6.35368	2.67648	5.09374	0.223398
1	8	8125;8127;8152;8153;8154;8155;8156;8157;8158;8159;8161;8163;8165;8166;8167;8169;8170;8171;8172;8173;8174;8175;8176	gi|121483700;gi|643718459	273;273	>gi|121483700|gb|ABM54183.1| aquaporin [Jatropha curcas];>gi|643718459|gb|KDP29674.1| hypothetical protein JCGZ_18836 [Jatropha curcas]	0.996904	24.8396	1;2	S	0.0109226	69.03	_ALGS(ph)FRS(ph)NPTN_	ALGS(0.997)FRS(0.947)NPT(0.056)N	ALGS(24.84)FRS(12.49)NPT(-12.49)N	4	2	662.26	-0.54193	197730000	199400000	201180000	394380000	451380000	446840000	254040000	226590000	240730000	107840000	110690000	106160000	1.56281	1.64383	1.58342	3.22872	3.64765	3.31081	2.10433	1.86884	1.91662	1.01642	1.02701	0.995797
2	8	8120;8121;8122;8124;8126;8128;8129;8130;8131;8133;8134;8136;8137;8138;8139;8140;8141;8142;8143;8144;8145;8146;8147;8148;8149;8150;8151;8152;8153;8154;8156;8157;8158;8159;8160;8161;8162;8163;8164;8165;8166;8167;8168;8169;8170;8171;8172;8173;8174;8175;8176	gi|121483700;gi|643718459	276;276	>gi|121483700|gb|ABM54183.1| aquaporin [Jatropha curcas];>gi|643718459|gb|KDP29674.1| hypothetical protein JCGZ_18836 [Jatropha curcas]	0.987083	18.8629	1;2	S	1.50438e-05	116.03	_ALGSFRS(ph)NPTN_	ALGSFRS(0.987)NPT(0.013)N	ALGS(-40.29)FRS(18.86)NPT(-18.86)N	7	1	1243.55	0.60087	816950000	682170000	730530000	4263200000	4167500000	4130300000	1953800000	1726500000	2051000000	381450000	119620000	450190000	6.45697	5.62371	5.74977	34.9021	33.678	30.603	16.1843	14.2396	16.3295	3.59525	1.10986	4.22285
3	11;1904	55798	gi|155967407;gi|643728085;gi|643722804	702;702;694	>gi|155967407|gb|ABU41519.1| phosphoenolpyruvate carboxylase [Jatropha curcas];>gi|643728085|gb|KDP36288.1| hypothetical protein JCGZ_09795 [Jatropha curcas];>gi|643722804|gb|KDP32538.1| hypothetical protein JCGZ_14741 [Jatropha curcas]	0.932104	11.6343	1	S	0.00325746	48.115	_FTAATLEHGM(ox)HPPIS(ph)PKPEWR_	FT(0.004)AAT(0.064)LEHGMHPPIS(0.932)PKPEWR	FT(-23.76)AAT(-11.63)LEHGMHPPIS(11.63)PKPEWR	15	4	625.298	-0.49767	0	0	0	0	0	0	0	37652000	0	0	0	0	0	0	0	0	0	0	0	0.310541	0	0	0	0
4	11	102360;102361;102362;102363;102364;102365;102366;102367;102368;102369;102370;102371	gi|155967407;gi|643728085;gi|212173156	11;11;11	>gi|155967407|gb|ABU41519.1| phosphoenolpyruvate carboxylase [Jatropha curcas];>gi|643728085|gb|KDP36288.1| hypothetical protein JCGZ_09795 [Jatropha curcas];>gi|212173156|gb|ACJ22779.1| phosphoenolpyruvate carboxylase, partial [Jatropha curcas]	1	43.5437	1	S	8.47155e-05	102.53	_M(ox)VS(ph)IDAQLR_	MVS(1)IDAQLR	MVS(43.54)IDAQLR	3	2	564.76	-0.69452	21621000	29254000	0	174020000	99210000	92407000	97895000	103050000	100290000	6301400	0	0	0.170887	0.241166	0	1.42467	0.801726	0.68468	0.810911	0.849922	0.79848	0.0593921	0	0
5	16	86849;86850;86851;86852;86853;86854;86855;86856;86857;86858;86859;86860;86861;86862	gi|219957610;gi|643708444;gi|643713937;gi|643716676;gi|643740842;gi|643722114	147;147;147;147;147;147	>gi|219957610|gb|ACL67836.1| ADP ribosylation factor [Jatropha curcas];>gi|643708444|gb|KDP23360.1| hypothetical protein JCGZ_23193 [Jatropha curcas];>gi|643713937|gb|KDP26602.1| hypothetical protein JCGZ_17760 [Jatropha curcas];>gi|643716676|gb|KDP28302.1	1	81.3376	1	S	0.0120214	90.108	_LGLHS(ph)LR_	LGLHS(1)LR	LGLHS(81.34)LR	5	2	438.229	-0.15175	74889000	77484000	77523000	29689000	55458000	72187000	89426000	114470000	109050000	99834000	105470000	117530000	0.591904	0.638767	0.610158	0.243059	0.448162	0.534862	0.740758	0.94411	0.868224	0.940958	0.978573	1.10245
6	17;316	110278;110279;110281;110282;110284;110285;110287;110288;110289;110290;110291;110292;110294;110295	gi|223469631;gi|643733333;gi|643704289	144;144;145	>gi|223469631|gb|ACM90156.1| 40S ribosomal protein S15-like protein [Jatropha curcas];>gi|643733333|gb|KDP40280.1| hypothetical protein JCGZ_02278 [Jatropha curcas];>gi|643704289|gb|KDP21353.1| hypothetical protein JCGZ_21824 [Jatropha curcas]	0.886207	9.40394	1	S	1.77957e-06	103.43	_PGIGATHS(ph)SR_	PGIGAT(0.012)HS(0.886)S(0.102)R	PGIGAT(-18.63)HS(9.4)S(-9.4)R	8	2	531.74	0.043133	19179000	57124000	46723000	0	16469000	0	22635000	72817000	6138900	17174000	0	19517000	0.151586	0.470922	0.367742	0	0.133088	0	0.187497	0.60057	0.0488761	0.161869	0	0.183072
8	21	88092;88093;88094;88095;88096;88097	gi|224979550;gi|225544109	139;139	>gi|224979550|gb|ACN72677.1| atpA (chloroplast) [Jatropha curcas];>gi|225544109|ref|YP_002720097.1| atpA (chloroplast) [Jatropha curcas]	0.99971	35.3754	1	S	8.79869e-05	97.417	_LIESPAPGIIS(ph)R_	LIESPAPGIIS(1)R	LIES(-35.38)PAPGIIS(35.38)R	11	2	666.85	0.55713	15333000	9474700	13210000	0	0	0	0	0	0	11552000	13815000	10977000	0.121188	0.0781081	0.103972	0	0	0	0	0	0	0.10888	0.128178	0.102966
9	28	72212;72213;72214;72215;72216;72217;72218;72219;72220;72221;72222;72223;72224;72225;72226;72227;72228;72229;72230;72231;72232;72233	gi|224979565;gi|225544124	5;5	>gi|224979565|gb|ACN72692.1| psaA (chloroplast) [Jatropha curcas];>gi|225544124|ref|YP_002720112.1| psaA (chloroplast) [Jatropha curcas]	1	72.8912	1	S	3.16416e-06	108.23	_IIRS(ph)PEPEVK_	IIRS(1)PEPEVK	IIRS(72.89)PEPEVK	4	2	624.323	-1.228	644380000	649890000	675360000	357700000	354680000	438340000	486740000	472210000	475670000	517550000	600670000	512450000	5.09302	5.3576	5.31554	2.92843	2.86621	3.24783	4.0319	3.89463	3.78715	4.87803	5.57314	4.80686
12	31	117726;117727;117728;117729;117730;117731	gi|224979572;gi|225544131	135;135	>gi|224979572|gb|ACN72699.1| atpB (chloroplast) [Jatropha curcas];>gi|225544131|ref|YP_002720119.1| atpB (chloroplast) [Jatropha curcas]	1	78.1187	1	S	0.0010822	87.914	_S(ph)APAFIQLDTK_	S(1)APAFIQLDTK	S(78.12)APAFIQLDT(-78.12)K	1	2	635.808	1.558	10558000	10277000	0	0	0	0	0	0	0	13266000	10933000	11054000	0.0834479	0.0847222	0	0	0	0	0	0	0	0.125035	0.101439	0.103688
13	39	13915;13917;13919;13924;13925;13926;13928	gi|224979593;gi|225544152	5;5	>gi|224979593|gb|ACN72720.1| psbH (chloroplast) [Jatropha curcas];>gi|225544152|ref|YP_002720141.1| psbH (chloroplast) [Jatropha curcas]	0.999127	30.6313	1	S	8.18639e-05	90.793	_(ac)ATQS(ph)VEGSSR_	AT(0.001)QS(0.999)VEGSSR	AT(-30.63)QS(30.63)VEGS(-51.78)S(-56.82)R	4	2	572.238	1.0317	0	0	0	0	16674000	0	0	0	0	38514000	36754000	30044000	0	0	0	0	0.134744	0	0	0	0	0.363003	0.341011	0.281817
14	52	87294;87295;87296;87297;87298;87299;87300;87301;87302;87303;87304;87305	gi|254935145;gi|643718427	136;136	>gi|254935145|gb|ACT87980.1| ascorbate peroxidase [Jatropha curcas];>gi|643718427|gb|KDP29642.1| hypothetical protein JCGZ_18804 [Jatropha curcas]	1	60.9103	1	S	0.0162696	78.334	_LGS(ph)PHLR_	LGS(1)PHLR	LGS(60.91)PHLR	3	2	430.213	-0.84776	24500000	24477000	27683000	29344000	37609000	31460000	36807000	33675000	35933000	26612000	32461000	26172000	0.193642	0.201785	0.217884	0.240234	0.303922	0.233099	0.30489	0.27774	0.286088	0.250824	0.30118	0.245497
15	55	66914;66915;66916;66917;66918;66919;66920;66921;66922;66923;66924;66925;66926;66927;66928;66929;66930;66931;66932;66933;66934;66935;66936;66937;66938;66939;66940;66941;66942;66943;66944;66945;66946;66947;66948;66949;66950;66951;66952;66953;66954	gi|257219546;gi|643738146	63;63	>gi|257219546|gb|ACV50426.1| cytosolic ascorbate peroxidase-1 [Jatropha curcas];>gi|643738146|gb|KDP44134.1| hypothetical protein JCGZ_05601 [Jatropha curcas]	1	105.599	1	S	1.86658e-66	213.15	_HS(ph)AELAHAANTGLDIALR_	HS(1)AELAHAANTGLDIALR	HS(105.6)AELAHAANT(-105.6)GLDIALR	2	3	647.318	-0.19113	156020000	150850000	167880000	121350000	198360000	241590000	380170000	349040000	427540000	76293000	65060000	72548000	1.23314	1.24359	1.32133	0.993472	1.60297	1.79003	3.14913	2.87876	3.40395	0.719079	0.60364	0.680511
16	55	91237;91238;91239;91240;91241;91242;91243;91244;91245;91246;91247;91248;91249;91250;91251;91252;91253;91254;91255;91256;91257;91258;91259	gi|257219546;gi|643738146	138;138	>gi|257219546|gb|ACV50426.1| cytosolic ascorbate peroxidase-1 [Jatropha curcas];>gi|643738146|gb|KDP44134.1| hypothetical protein JCGZ_05601 [Jatropha curcas]	1	119.963	1	S	4.1758e-31	144.8	_LPGANEGS(ph)DHLR_	LPGANEGS(1)DHLR	LPGANEGS(119.96)DHLR	8	2	673.298	-1.0425	49698000	38852000	42066000	31828000	24232000	31976000	38557000	47645000	42821000	75517000	75882000	56176000	0.392801	0.32029	0.331088	0.26057	0.195821	0.236923	0.319386	0.39296	0.340928	0.711765	0.704049	0.526939
17	60	127140;127141;127142;127143;127144;127145;127146;127147;127148;127149;127150;127151;127152;139769;139770;139771;139772;139773;139774;139775;139776;139777;139778;139779;139780;139781;139782;139783;139784;139785	gi|257815610;gi|643739357;gi|643720145	128;128;128	>gi|257815610|gb|ACV70143.1| putative 40S ribosomal protein S4 [Jatropha curcas];>gi|643739357|gb|KDP45131.1| hypothetical protein JCGZ_17463 [Jatropha curcas];>gi|643720145|gb|KDP30648.1| hypothetical protein JCGZ_16213 [Jatropha curcas]	1	56.2048	1	S	0.000639109	98.902	_VRS(ph)VQFGQK_	VRS(1)VQFGQK	VRS(56.2)VQFGQK	3	2	564.782	0.27612	17125000	18179000	25055000	34272000	221950000	229150000	26251000	33017000	31237000	22855000	19622000	24866000	0.135352	0.149865	0.1972	0.280579	1.7936	1.69786	0.21745	0.272313	0.2487	0.215414	0.182057	0.233247
18	62	81575;81576;81577;81578;81579;81580;81581;81582;81583;81584;81585;81586;81587;81588;81589;81590;81591;81592;135232;135233;135234;135235;135236;135237;135238;135239;135240;135241;135242;135243;135244;135245;135246;135247;135248;135249;135250	gi|643718813;gi|260914751	29;29	>gi|643718813|gb|KDP29912.1| hypothetical protein JCGZ_18481 [Jatropha curcas];>gi|260914751|gb|ACX54226.1| chlorophyll A/B binding protein [Jatropha curcas]	1	42.3359	1	S	0.00812862	61.958	_VGS(ph)FGGGR_	VGS(1)FGGGR	VGS(42.34)FGGGR	3	2	408.674	0.049145	53107000	56736000	65821000	69671000	82653000	59577000	206960000	64132000	181500000	81085000	77907000	85628000	0.419745	0.467724	0.518056	0.570385	0.667927	0.441429	1.71435	0.528939	1.44505	0.764245	0.722838	0.803204
19	72	46058;46059;46060	gi|284433770;gi|643686955	116;116	>gi|284433770|gb|ADB85091.1| ribulose 1,5-bisphosphate carboxylase small subunit [Jatropha curcas];>gi|643686955|gb|KDP20120.1| hypothetical protein JCGZ_05889 [Jatropha curcas]	0.999922	44.0853	1	S	0.00246812	73.156	_ENNRS(ph)PGYYDGR_	ENNRS(1)PGYYDGR	ENNRS(44.09)PGY(-44.09)Y(-44.09)DGR	5	2	754.302	0.98102	0	6429500	0	0	0	0	0	0	0	0	9738600	6562500	0	0.0530039	0	0	0	0	0	0	0	0	0.0903568	0.0615572
20	72	72069;72070;72071;72072;72073;72074;72075;72076	gi|284433770;gi|643686955	164;164	>gi|284433770|gb|ADB85091.1| ribulose 1,5-bisphosphate carboxylase small subunit [Jatropha curcas];>gi|643686955|gb|KDP20120.1| hypothetical protein JCGZ_05889 [Jatropha curcas]	1	74.898	1	S	0.00173431	95.523	_IIGFDS(ph)YR_	IIGFDS(1)YR	IIGFDS(74.9)Y(-74.9)R	6	2	525.736	0.82566	0	0	8957500	0	0	0	0	0	7815100	23893000	23822000	25942000	0	0	0.0705016	0	0	0	0	0	0.0622215	0.225197	0.221026	0.24334
21	77	88582;88583;88584;88585;88586;88587;88588;88589;88590;88591;88592;88593	gi|284433792;gi|643717247	43;43	>gi|284433792|gb|ADB85102.1| nucleoside diphosphate kinase B [Jatropha curcas];>gi|643717247|gb|KDP28873.1| hypothetical protein JCGZ_14644 [Jatropha curcas]	0.999562	33.5857	1	S	0.00024281	101.75	_LITVDRS(ph)FAER_	LITVDRS(1)FAER	LIT(-33.59)VDRS(33.59)FAER	7	2	693.842	-2.0168	13739000	12459000	14206000	34423000	26260000	21323000	20507000	18127000	17971000	15509000	21020000	17365000	0.10859	0.10271	0.111811	0.281815	0.21221	0.15799	0.169869	0.149505	0.14308	0.146176	0.195028	0.162886
22	77	109145;109146;109147;109148;109149;109150;109151	gi|284433792;gi|643717247	122;122	>gi|284433792|gb|ADB85102.1| nucleoside diphosphate kinase B [Jatropha curcas];>gi|643717247|gb|KDP28873.1| hypothetical protein JCGZ_14644 [Jatropha curcas]	0.99935	32.0392	1	S	0.00136449	71.143	_NVIHGSDSVES(ph)GRK_	NVIHGSDS(0.001)VES(0.999)GRK	NVIHGS(-46.04)DS(-32.04)VES(32.04)GRK	11	3	522.242	0.38173	0	0	25379000	0	0	32455000	18019000	22748000	27334000	12344000	0	19639000	0	0	0.19975	0	0	0.240472	0.14926	0.187618	0.217625	0.116345	0	0.184217
23	81	68964;68965;68966	gi|284521002;gi|643714524	219;219	>gi|284521002|gb|ADB93076.1| stem-specific protein tsjt1, putative [Jatropha curcas];>gi|643714524|gb|KDP27027.1| hypothetical protein JCGZ_20962 [Jatropha curcas]	1	134.885	1	S	4.50636e-14	134.88	_IDS(ph)EGVICGANFK_	IDS(1)EGVICGANFK	IDS(134.88)EGVICGANFK	3	2	745.323	-0.18257	0	0	0	0	0	0	0	0	0	58499000	60584000	65705000	0	0	0	0	0	0	0	0	0	0.551366	0.562111	0.616323
24	81	115867;115868;115869;115870;115871;115872	gi|284521002;gi|643714524	244;244	>gi|284521002|gb|ADB93076.1| stem-specific protein tsjt1, putative [Jatropha curcas];>gi|643714524|gb|KDP27027.1| hypothetical protein JCGZ_20962 [Jatropha curcas]	0.999998	56.4966	1	S	1.79616e-39	186.94	_RGS(ph)EANWTEWDSHA_	RGS(1)EANWTEWDSHA	RGS(56.5)EANWT(-56.5)EWDS(-94.98)HA	3	2	863.336	-0.54975	0	0	0	0	0	0	0	0	0	76117000	87299000	75011000	0	0	0	0	0	0	0	0	0	0.71742	0.809979	0.703615
26	86	95858;95859;95860;95861;95862;95863;95864;95865;95867;95870;95873;95874;95877;95879;95883;95884;95885;95886;95888;95891;95898;95900;95902;95904;95905;95906;95907;95910;95912;95913;116333;116336	gi|643739065;gi|300834857;gi|300953153	80;80;80	>gi|643739065|gb|KDP44879.1| hypothetical protein JCGZ_01379 [Jatropha curcas];>gi|300834857|gb|ADK37758.1| delta 1-pyrroline-5-carboxylate synthetase [Jatropha curcas];>gi|300953153|gb|ADK47028.1| delta 1-pyrroline-5-carboxylate synthetase [Jatropha curca	0.985034	18.1835	1	S	4.6456e-43	183.09	_LVNSS(ph)FADLQKPQVELDGK_	LVNS(0.015)S(0.985)FADLQKPQVELDGK	LVNS(-18.18)S(18.18)FADLQKPQVELDGK	5	2	1084.54	-0.006081	1347700000	493620000	613770000	578590000	711190000	1559900000	1320300000	179520000	2383000000	56519000	675920000	332510000	10.6519	4.06933	4.83079	4.73682	5.7472	11.5579	10.9367	1.48062	18.9728	0.532705	6.27133	3.11899
27	87	129375;129376;129378	gi|643727853;gi|315937232	5;5	>gi|643727853|gb|KDP36146.1| hypothetical protein JCGZ_08790 [Jatropha curcas];>gi|315937232|gb|ADU56174.1| ubiquitin-conjugating family protein [Jatropha curcas]	0.986738	20.9572	1	S	0.000531308	74.786	_TLGS(ph)GGSSVVVPR_	T(0.004)LGS(0.987)GGS(0.008)S(0.002)VVVPR	T(-24.22)LGS(20.96)GGS(-20.96)S(-27.86)VVVPR	4	2	648.321	-0.69343	0	0	0	0	12001000	15756000	0	0	0	0	0	0	0	0	0	0	0.0969813	0.116742	0	0	0	0	0	0
29	91	9511;9512;9513;9514;9515;9516;9517;9518;9519;9520;9521;9522;9523;9524;9525;9526;9528;9529;9530;9531;9532;9533;9534;9535	gi|317106588	10	>gi|317106588|dbj|BAJ53096.1| JHL20J20.1 [Jatropha curcas]	0.999794	36.9785	1	S	3.71595e-20	151.54	_(ac)AMTADSSQS(ph)PR_	AMTADSSQS(1)PR	AMT(-65.99)ADS(-53.01)S(-36.98)QS(36.98)PR	9	2	636.75	-0.31121	275140000	147690000	153660000	100920000	224140000	257270000	320510000	192010000	309490000	92295000	124770000	81946000	2.17464	1.21754	1.20941	0.826215	1.8113	1.90621	2.65494	1.58363	2.46407	0.869902	1.15764	0.768666
30	93	7371;7372;7373;7374;7375;7376;7377;7378;7379;7380;7381;7382;7383;7384;7385;7386;7387;7388;7389;7390;7391;7392;7393;7394	gi|317106594;gi|643728955	279;279	>gi|317106594|dbj|BAJ53102.1| JHL20J20.9 [Jatropha curcas];>gi|643728955|gb|KDP36892.1| hypothetical protein JCGZ_08183 [Jatropha curcas]	0.999994	52.3744	1	S	0.000610052	114.4	_AIS(ph)FPSGK_	AIS(1)FPSGK	AIS(52.37)FPS(-52.37)GK	3	1	886.407	0.14214	207630000	200210000	191010000	67877000	40465000	69949000	94581000	98699000	102800000	210770000	198750000	200150000	1.64106	1.6505	1.50338	0.555697	0.327002	0.51828	0.78346	0.814036	0.818464	1.98656	1.84404	1.87744
31	93	111516;111517;111518;111519;111520;111521;111522;111523	gi|317106594;gi|643728955	532;532	>gi|317106594|dbj|BAJ53102.1| JHL20J20.9 [Jatropha curcas];>gi|643728955|gb|KDP36892.1| hypothetical protein JCGZ_08183 [Jatropha curcas]	1	56.4815	1	S	0.00427997	65.092	_PVGLHS(ph)HEDLAR_	PVGLHS(1)HEDLAR	PVGLHS(56.48)HEDLAR	6	3	470.889	0.030868	10633000	10732000	15725000	0	0	0	17388000	0	27055000	18259000	16924000	17048000	0.0840407	0.0884731	0.123766	0	0	0	0.144033	0	0.215404	0.172095	0.157024	0.159913
32	93	121093;121094;121095;121096;121097;121098;121099;121100;121101;121102;121103;121104;121105;121106;121107;121108	gi|317106594;gi|643728955	218;218	>gi|317106594|dbj|BAJ53102.1| JHL20J20.9 [Jatropha curcas];>gi|643728955|gb|KDP36892.1| hypothetical protein JCGZ_08183 [Jatropha curcas]	0.841551	7.25485	1	S	0.00118779	74.853	_SGS(ph)DLGSDLYGK_	S(0.158)GS(0.842)DLGSDLYGK	S(-7.25)GS(7.25)DLGS(-39.08)DLY(-54.53)GK	3	2	639.766	0.6918	32530000	35294000	37656000	35943000	36281000	39060000	32940000	32045000	40493000	26771000	29547000	32573000	0.257109	0.290959	0.296378	0.294259	0.29319	0.289411	0.272858	0.264296	0.322393	0.252323	0.274143	0.30554
35	97	42090;42091;42092;42093;42094;42095;42096;42097;42098;42099;42100;42101;42102;42103;42104;42105;42106;42107;42108;42109;42110;42111	gi|317106616;gi|643706397	462;462	>gi|317106616|dbj|BAJ53123.1| JHL07K02.13 [Jatropha curcas];>gi|643706397|gb|KDP22529.1| hypothetical protein JCGZ_26360 [Jatropha curcas]	1	161.042	1	S	1.18832e-28	172.85	_EIEELVIS(ph)PVKK_	EIEELVIS(1)PVKK	EIEELVIS(161.04)PVKK	8	2	732.391	-0.52297	87665000	92186000	90436000	118290000	103880000	109650000	75716000	89122000	80507000	24867000	26287000	34121000	0.692883	0.759969	0.711793	0.96842	0.839465	0.81244	0.627192	0.735048	0.640973	0.234377	0.243896	0.32006
36	99	59398;59399;59400;59401;59402;59403;59404;59405;59406;59407;59408;59409;59410;59411;59412;59413;59414;59415;59416;59417	gi|317106631;gi|643717089	8;8	>gi|317106631|dbj|BAJ53137.1| JHL05D22.8 [Jatropha curcas];>gi|643717089|gb|KDP28715.1| hypothetical protein JCGZ_14486 [Jatropha curcas]	1	106.618	1	S	1.34005e-05	114.4	_GFS(ph)GVGIHR_	GFS(1)GVGIHR	GFS(106.62)GVGIHR	3	2	505.234	0.1531	721050000	724480000	788620000	288430000	359260000	466180000	498540000	513640000	516230000	414710000	429940000	410290000	5.699	5.97251	6.20697	2.36133	2.90322	3.45411	4.12965	4.23633	4.11007	3.90874	3.98907	3.84858
37	100	92380;92381;92382;92383;92384;92385;92386;92387;92388;92389;92390;92391;92392;92393	gi|317106636;gi|643717093	177;177	>gi|317106636|dbj|BAJ53142.1| JHL05D22.13 [Jatropha curcas];>gi|643717093|gb|KDP28719.1| hypothetical protein JCGZ_14490 [Jatropha curcas]	1	97.4306	1	S	0.00820299	114.5	_LQFGS(ph)FR_	LQFGS(1)FR	LQFGS(97.43)FR	5	2	467.713	-0.0062934	16575000	18240000	17588000	56051000	56539000	56428000	13269000	15143000	0	21666000	23785000	19694000	0.131005	0.150368	0.138429	0.45888	0.456897	0.418097	0.109913	0.124894	0	0.204207	0.220682	0.184733
38	105	10838;10839;10840;10841;10842;10843;10844;10845;10846;10847;10848;10849;10850;10851;10852;10853;10854;10855;10856;10857;10858;10859;10860;10861;10862;10863;10864;10865;10866;10867;10868;10869;10870;10871;10872	gi|317106657;gi|643686883	11;11	>gi|317106657|dbj|BAJ53161.1| JHL10I11.7 [Jatropha curcas];>gi|643686883|gb|KDP20048.1| hypothetical protein JCGZ_05817 [Jatropha curcas]	1	99.4131	1	S	1.04124e-20	179.94	_(ac)AQDTNHGIES(ph)PR_	AQDTNHGIES(1)PR	AQDT(-99.41)NHGIES(99.41)PR	10	2	723.804	-0.9751	554760000	468920000	618350000	355180000	427420000	424270000	760030000	863620000	795670000	510180000	528880000	591830000	4.38469	3.86571	4.86683	2.9078	3.45402	3.14358	6.29569	7.12285	6.33489	4.80856	4.90706	5.55145
40	105	93643;93644;93645;93646;93648;93649;93650;93651;93652;93653;93654;93655;93658;93661;93662;93663	gi|317106657;gi|643686883	438;438	>gi|317106657|dbj|BAJ53161.1| JHL10I11.7 [Jatropha curcas];>gi|643686883|gb|KDP20048.1| hypothetical protein JCGZ_05817 [Jatropha curcas]	0.968728	14.9105	1	S	2.05964e-39	203.2	_LSIDDDLVSS(ph)PK_	LSIDDDLVS(0.031)S(0.969)PK	LS(-131.97)IDDDLVS(-14.91)S(14.91)PK	10	2	684.818	-0.56329	283630000	287960000	262810000	151420000	18030000	14240000	241940000	268760000	259090000	24955000	325880000	0	2.24174	2.3739	2.06849	1.23965	0.145702	0.10551	2.0041	2.21664	2.0628	0.235207	3.02358	0
41	105	127266;127267;127268;127269;127270;127271;127272;127273;127274;127275;127276;127277;127278;127279;127280	gi|317106657;gi|643686883	460;460	>gi|317106657|dbj|BAJ53161.1| JHL10I11.7 [Jatropha curcas];>gi|643686883|gb|KDP20048.1| hypothetical protein JCGZ_05817 [Jatropha curcas]	0.987938	21.7596	1	S	0.000151944	93.839	_SVS(ph)LSYANQR_	S(0.005)VS(0.988)LS(0.007)Y(0.001)ANQR	S(-23.29)VS(21.76)LS(-21.76)Y(-30.68)ANQR	3	2	602.772	1.6785	24636000	9231500	21036000	23243000	30805000	23938000	27309000	26206000	0	40157000	14807000	35154000	0.194717	0.0761032	0.165568	0.190286	0.248938	0.177366	0.226213	0.216138	0	0.378489	0.137382	0.32975
42	105	127431;127433;127434;127435;127437;127438;127439;127441;127442;127443;127444;127445;127446;127447;127448;127449	gi|317106657;gi|643686883	259;259	>gi|317106657|dbj|BAJ53161.1| JHL10I11.7 [Jatropha curcas];>gi|643686883|gb|KDP20048.1| hypothetical protein JCGZ_05817 [Jatropha curcas]	0.970422	15.16	1	S	4.56371e-05	121.6	_S(ph)VTLEQIK_	S(0.97)VT(0.03)LEQIK	S(15.16)VT(-15.16)LEQIK	1	2	499.252	1.3446	0	16481000	0	39396000	0	31575000	109210000	23640000	114400000	25608000	26737000	37416000	0	0.135867	0	0.322528	0	0.233952	0.904639	0.194975	0.910819	0.241361	0.248072	0.350968
44	107	50986;50988;50990	gi|317106659;gi|643686881	55;55	>gi|317106659|dbj|BAJ53163.1| JHL10I11.9 [Jatropha curcas];>gi|643686881|gb|KDP20046.1| hypothetical protein JCGZ_05815 [Jatropha curcas]	0.862778	8.5007	1	S	1.84664e-15	116.24	_EVVTDSSAS(ph)TGGGVAGGGLAK_	EVVTDS(0.002)S(0.013)AS(0.863)T(0.122)GGGVAGGGLAK	EVVT(-42.7)DS(-26.3)S(-18.12)AS(8.5)T(-8.5)GGGVAGGGLAK	9	2	950.438	0.5242	0	0	0	0	0	0	24081000	0	0	12253000	0	9375400	0	0	0	0	0	0	0.199474	0	0	0.115487	0	0.0879427
45	107	88465;88466;88467;88468;88469;88470;88471;88472;88473;88474;88475	gi|317106659;gi|643686881	349;349	>gi|317106659|dbj|BAJ53163.1| JHL10I11.9 [Jatropha curcas];>gi|643686881|gb|KDP20046.1| hypothetical protein JCGZ_05815 [Jatropha curcas]	0.999744	35.9143	1	S	0.0215911	81.594	_LISKFS(ph)H_	LISKFS(1)H	LIS(-35.91)KFS(35.91)H	6	2	456.223	0.31135	30425000	32246000	0	28000000	37419000	41259000	36412000	32741000	34466000	49684000	60147000	47829000	0.240472	0.265832	0	0.229231	0.302387	0.305704	0.301618	0.270037	0.274408	0.468283	0.558057	0.448643
46	112	130830;130831;130832;130833;130834;130835;130836;130837;130838;130839;130840;130842	gi|317106693;gi|643722091	626;626	>gi|317106693|dbj|BAJ53194.1| JHL03K20.3 [Jatropha curcas];>gi|643722091|gb|KDP31970.1| hypothetical protein JCGZ_12431 [Jatropha curcas]	0.998667	28.7451	1	S	4.26475e-40	205.3	_TVQQQANS(ph)PTNR_	TVQQQANS(0.999)PT(0.001)NR	T(-123.42)VQQQANS(28.75)PT(-28.75)NR	8	2	712.32	0.095512	38696000	44375000	56586000	96358000	88399000	74211000	64004000	49556000	57206000	44164000	34751000	24104000	0.305844	0.365821	0.44537	0.788866	0.714361	0.549858	0.530176	0.408721	0.455458	0.416256	0.322427	0.226099
47	113	130847;130848;130849;130850;130851;130852;130853;130854;130855;130856;130857;130858;130859;130860	gi|317106694	626	>gi|317106694|dbj|BAJ53195.1| JHL03K20.4 [Jatropha curcas]	0.981483	17.2431	1	S	3.83319e-33	179.65	_TVQQQVNS(ph)PTDR_	TVQQQVNS(0.981)PT(0.019)DR	T(-143.43)VQQQVNS(17.24)PT(-17.24)DR	8	2	726.828	0.42984	135180000	129150000	136060000	0	377340000	388320000	107160000	116570000	112240000	56267000	52292000	43752000	1.06843	1.06469	1.07088	0	3.04932	2.87721	0.887657	0.96143	0.893622	0.530329	0.485176	0.4104
48	122	92021;92022;92023;92024;92025;92026;92027;92028;92029;92030;92031;92032	gi|643729248;gi|317106758	168;147	>gi|643729248|gb|KDP37128.1| hypothetical protein JCGZ_06184 [Jatropha curcas];>gi|317106758|dbj|BAJ53252.1| JHL25H03.16 [Jatropha curcas]	1	59.9967	1	S	0.000806049	93.237	_LQDLAANEKS(ph)E_	LQDLAANEKS(1)E	LQDLAANEKS(60)E	10	2	649.287	-0.0065198	149180000	175040000	178150000	266570000	230720000	220320000	149370000	135950000	128130000	183240000	162860000	163730000	1.17908	1.44301	1.40216	2.18236	1.86447	1.63244	1.2373	1.12127	1.02013	1.72708	1.51105	1.53581
49	123	24303;24304;24305;24306;24307;24308;24309;24310;24311;24312;24313;24314;24315;24316	gi|317106768;gi|643713052	523;523	>gi|317106768|dbj|BAJ53260.1| JMS10C05.3 [Jatropha curcas];>gi|643713052|gb|KDP26038.1| hypothetical protein JCGZ_21071 [Jatropha curcas]	1	83.729	1	S	0.000556906	92.039	_DGS(ph)LQLNNEVR_	DGS(1)LQLNNEVR	DGS(83.73)LQLNNEVR	3	2	662.798	0.25389	0	255930000	16512000	63340000	46977000	64558000	36339000	59487000	44485000	66135000	34736000	35540000	0	2.10985	0.129961	0.518554	0.379626	0.478335	0.301013	0.490629	0.354177	0.623338	0.322288	0.333371
50	123	55506;55507;55508;55509;55510;55511;55512;55513;55514;55515;55516;55517;55518;55519;55520;55521;55522;55523;55524;55525;55526;55527;55528;55529;55530	gi|317106768;gi|643713052	515;515	>gi|317106768|dbj|BAJ53260.1| JMS10C05.3 [Jatropha curcas];>gi|643713052|gb|KDP26038.1| hypothetical protein JCGZ_21071 [Jatropha curcas]	1	70.7511	1	S	0.010688	98.055	_FSNLS(ph)LK_	FSNLS(1)LK	FS(-70.75)NLS(70.75)LK	5	2	444.715	0.41767	1069700000	487710000	738210000	1291600000	1194000000	1254900000	1038600000	993090000	1025200000	838310000	747710000	768560000	8.45465	4.02061	5.81021	10.5741	9.64884	9.29805	8.60322	8.19067	8.16234	7.90126	6.93741	7.20921
51	129	67878;67879;67880;67881;67882;67883;67884;67885;67886;67887;67888;78675;78676;78677;78678;78679;78680;78681;78682;78683;78684;78685;78686;78687	gi|359719855;gi|359719857;gi|643726456	12;12;12	>gi|359719855|gb|AEV54114.1| pathogenesis-related protein 10a [Jatropha curcas];>gi|359719857|gb|AEV54115.1| pathogenesis-related protein 10a [Jatropha curcas];>gi|643726456|gb|KDP35163.1| hypothetical protein JCGZ_10697 [Jatropha curcas]	1	45.1154	1	S	0.000357312	88.087	_KIAS(ph)PIPAAK_	KIAS(1)PIPAAK	KIAS(45.12)PIPAAK	4	2	538.299	0.59727	169280000	171240000	188910000	554980000	471790000	451180000	769640000	725580000	722240000	8174700	12871000	13983000	1.33795	1.41168	1.48685	4.54353	3.81258	3.34297	6.3753	5.98434	5.75026	0.0770484	0.11942	0.131163
52	131	33423;33424;33427;33428;33430;33431;33433;33434;33435;33436;33437;33438;33439;33440;33441;33442;33443;33444;33445;33446;33447;33448;33449;33450	gi|374671175;gi|643726210	304;304	>gi|374671175|gb|AEZ56253.1| phosphatidate phosphatase [Jatropha curcas];>gi|643726210|gb|KDP35018.1| hypothetical protein JCGZ_09306 [Jatropha curcas]	0.936758	11.7062	1	S	0.000193663	90.64	_DTS(ph)PILDETH_	DT(0.063)S(0.937)PILDETH	DT(-11.71)S(11.71)PILDET(-66.04)H	3	2	604.248	0.20167	19626000	226290000	173550000	130650000	178060000	7892400	16156000	164910000	114620000	19132000	169980000	165870000	0.155119	1.8655	1.36596	1.06961	1.43892	0.0584779	0.133828	1.36012	0.912571	0.180323	1.57711	1.55589
53	132	66487;66488;66489;66490;66491;66492;66493;66494;66495;66496;66497	gi|374671177;gi|410131023;gi|643711197	345;345;328	>gi|374671177|gb|AEZ56254.1| acyl-CoA:diacylglycerol acyltransferase 2 [Jatropha curcas];>gi|410131023|gb|AFV61670.1| acyl-CoA: diacylglycerol acyltransferase 2 [Jatropha curcas];>gi|643711197|gb|KDP24913.1| hypothetical protein JCGZ_24291 [Jatropha curcas	1	36.1073	2	S	0.00585556	84.365	_HKARVGY(ph)S(ph)DLK_	HKARVGY(1)S(1)DLK	HKARVGY(36.11)S(36.11)DLK	8	2	717.321	-1.442	73997000	63324000	80010000	22880000	40445000	0	73956000	82252000	96068000	85487000	90089000	78539000	0.584854	0.522034	0.629733	0.187315	0.32684	0	0.612613	0.678387	0.764865	0.805735	0.835865	0.736708
54	135	135599;135600;135601;135602;135603;135604;135605;135606;135607;135608;135609;135610;135611;135612;135613;135614;135615;135616;135617;135618;135619;135620;135621;135622;135623;135624;135625;135626;135627;135628;135629;135630;135631;135632;135633;135634;135635;135636;135637;135638	gi|468181080;gi|643724777	11;11	>gi|468181080|gb|AGH29112.1| sucrose synthase [Jatropha curcas];>gi|643724777|gb|KDP33978.1| hypothetical protein JCGZ_07549 [Jatropha curcas]	1	41.0291	1	S	0.00501374	107.47	_VHS(ph)IRER_	VHS(1)IRER	VHS(41.03)IRER	3	2	488.74	-0.44244	5048300	7132200	0	0	65321000	127710000	29215000	200570	14682000	693120	0	0	0.0399005	0.0587969	0	0	0.527866	0.946253	0.242002	0.00165423	0.116894	0.00653281	0	0
55	136	93967;93968;93969;93970;93971;93972;93973;93974	gi|478738986;gi|643731388	177;177	>gi|478738986|gb|AGJ52149.1| WRKY transcription factor 02 [Jatropha curcas];>gi|643731388|gb|KDP38676.1| hypothetical protein JCGZ_04029 [Jatropha curcas]	0.973208	15.602	1	S	3.38367e-23	133.92	_LS(ph)PSNVNSACIPGADQR_	LS(0.973)PS(0.027)NVNSACIPGADQR	LS(15.6)PS(-15.6)NVNS(-65.91)ACIPGADQR	2	2	933.414	-0.73702	35176000	36529000	39350000	0	49270000	0	0	0	0	27884000	35155000	31422000	0.278023	0.30114	0.309711	0	0.398156	0	0	0	0	0.262813	0.326175	0.294743
56	137	81647;81648;81649;81650;81651;81652;81653;81654;81655;81656;81657;81658;139054;139055;139056;139057;139058	gi|495025935;gi|643729857	534;534	>gi|495025935|gb|AGL39710.1| NAC transcription factor 054 [Jatropha curcas];>gi|643729857|gb|KDP37577.1| hypothetical protein JCGZ_08268 [Jatropha curcas]	0.999439	32.5055	1	S	0.00991629	67.726	_VPS(ph)VISK_	VPS(0.999)VIS(0.001)K	VPS(32.51)VIS(-32.51)K	3	2	405.212	0.60207	46219000	35894000	42600000	40336000	36762000	47641000	44694000	41676000	52354000	102830000	83732000	90895000	0.365304	0.295905	0.335291	0.330224	0.297077	0.352991	0.370222	0.34373	0.416827	0.969196	0.776883	0.852609
57	145	6559;6560;6561;6562;6563;6564;6565;6566;6567;6568;6569;6570;6571;6572;6573;6574;6575;6576;6577;6578;6579;6580;6581;6582;6583;6584;6585	gi|641199701;gi|643714597	146;141	>gi|641199701|gb|AIA57942.1| basic leucine zipper protein [Jatropha curcas];>gi|643714597|gb|KDP27076.1| hypothetical protein JCGZ_22073 [Jatropha curcas]	1	81.4475	1	S	2.67613e-06	108.71	_AGVVAEAS(ph)MDKK_	AGVVAEAS(1)MDKK	AGVVAEAS(81.45)MDKK	8	2	643.297	-0.22173	0	4911700	7280000	337340000	326380000	332700000	199750000	144410000	169260000	2845800	11803000	0	0	0.0404914	0.0572985	2.76174	2.63751	2.4651	1.65462	1.19104	1.3476	0.0268223	0.109511	0
58	145	111791;111792;111793;111794;111795;111796;111797;111798;111799;111800;111801;111802	gi|641199701;gi|643714597	90;85	>gi|641199701|gb|AIA57942.1| basic leucine zipper protein [Jatropha curcas];>gi|643714597|gb|KDP27076.1| hypothetical protein JCGZ_22073 [Jatropha curcas]	0.999964	44.7497	1	S	1.50608e-05	104.09	_QAS(ph)LSLTSALSK_	QAS(1)LSLTSALSK	QAS(44.75)LS(-44.75)LT(-57.16)S(-61.44)ALS(-74.55)K	3	2	643.324	0.85494	49586000	34481000	40708000	118270000	117570000	112510000	85129000	103250000	95901000	15726000	16108000	16969000	0.391916	0.284257	0.3204	0.968256	0.950095	0.833631	0.705164	0.851571	0.763536	0.148221	0.149453	0.159172
59	152	122726;122727;122728;122729;122730;122731;122732;122733;122734;122735;122736;122737;122738;122739;122740;122741	gi|643686899	1169	>gi|643686899|gb|KDP20064.1| hypothetical protein JCGZ_05833 [Jatropha curcas]	0.999999	59.1926	1	S	3.16596e-06	113.47	_S(ph)LRPTTVGFTAR_	S(1)LRPTTVGFTAR	S(59.19)LRPT(-59.19)T(-65.26)VGFT(-104.87)AR	1	2	693.35	-1.4805	31974000	16583000	40533000	14628000	0	0	0	28959000	0	29497000	40691000	33411000	0.252715	0.136708	0.319022	0.119757	0	0	0	0.238844	0	0.278016	0.37754	0.3134
60	153	54008;54009;54010;54011;54012;54013;54014;54015;54016	gi|643686903	718	>gi|643686903|gb|KDP20068.1| hypothetical protein JCGZ_05837 [Jatropha curcas]	0.998954	29.8009	1	S	0.0108912	69.261	_FKS(ph)PVPTAK_	FKS(0.999)PVPT(0.001)AK	FKS(29.8)PVPT(-29.8)AK	3	2	527.77	-0.31507	18734000	16978000	14991000	12273000	12226000	12805000	8503800	9866900	12468000	0	0	0	0.148069	0.139964	0.117989	0.100477	0.0987995	0.0948773	0.070441	0.0813789	0.0992666	0	0	0
61	154	89369;89370;89371;89372;89373;89374;89375;89376	gi|643686904	574	>gi|643686904|gb|KDP20069.1| hypothetical protein JCGZ_05838 [Jatropha curcas]	0.993686	23.2514	1	S	2.04523e-34	154.77	_LLENAQNAVSLDS(ph)PSGTSSQAR_	LLENAQNAVS(0.001)LDS(0.994)PS(0.005)GTSSQAR	LLENAQNAVS(-29)LDS(23.25)PS(-23.25)GT(-35.68)S(-41.15)S(-47.09)QAR	13	3	775.695	0.066892	0	51252000	54222000	0	0	0	0	0	0	67828000	63152000	59040000	0	0.422514	0.426764	0	0	0	0	0	0	0.639294	0.585938	0.553804
62	156	14025;14026;14027;14028;14029;14030;14031;14032;14033;14036;14038;14039;14040;14041	gi|643686910	72	>gi|643686910|gb|KDP20075.1| hypothetical protein JCGZ_05844 [Jatropha curcas]	0.856353	7.75358	1	S	5.40387e-06	108.14	_ATS(ph)PLPVPEAPAFR_	AT(0.144)S(0.856)PLPVPEAPAFR	AT(-7.75)S(7.75)PLPVPEAPAFR	3	2	766.879	-0.49927	1319800000	0	1422300000	1588300000	1380500000	1505200000	0	1431500000	1465200000	0	1257400000	1180200000	10.4314	0	11.1945	13.0031	11.156	11.1526	0	11.8065	11.6655	0	11.6664	11.0705
64	156	51452;51453;51454;51455;51456;51460;51461;51463;51464;51465	gi|643686910	139	>gi|643686910|gb|KDP20075.1| hypothetical protein JCGZ_05844 [Jatropha curcas]	0.885519	8.88541	1	S	1.52603e-07	112.74	_FASS(ph)FPSGGFDLTSLK_	FAS(0.114)S(0.886)FPSGGFDLTSLK	FAS(-8.89)S(8.89)FPS(-46.41)GGFDLT(-81.11)S(-85.51)LK	4	2	870.898	-0.28094	18851000	0	296530000	379440000	523950000	334900000	129680000	152560000	0	172750000	0	175440000	0.148994	0	2.33389	3.10641	4.23409	2.48141	1.0742	1.25826	0	1.62821	0	1.64565
65	156	66756;66757;66758;66759;66760;66761;66762;66763;66764;66765;66766;66767;66768;66769;66770;66771;66772;66773;66774;66775;66776;66777;66778;66779;66780;66781;66782;66783	gi|643686910	63	>gi|643686910|gb|KDP20075.1| hypothetical protein JCGZ_05844 [Jatropha curcas]	1	45.8792	1	S	0.00268646	73.781	_HMS(ph)DNLAHR_	HMS(1)DNLAHR	HMS(45.88)DNLAHR	3	3	387.494	0.044967	65291000	60166000	0	55055000	61781000	80857000	91554000	124220000	133900000	13560000	8724200	1036000	0.516044	0.496	0	0.450726	0.499259	0.599101	0.758386	1.02452	1.06607	0.127806	0.080945	0.00971784
66	156	75277;75279;75282;75284;75288;75291;75294	gi|643686910	120	>gi|643686910|gb|KDP20075.1| hypothetical protein JCGZ_05844 [Jatropha curcas]	0.995132	23.5043	1	S	6.15871e-51	195.27	_IVDGEFS(ph)EESSPGWLR_	IVDGEFS(0.995)EES(0.004)SPGWLR	IVDGEFS(23.5)EES(-23.5)S(-33.67)PGWLR	7	2	944.412	-0.0046438	23472000	25587000	0	60746000	66254000	60629000	38078000	0	32532000	0	0	0	0.185517	0.210936	0	0.497317	0.535405	0.449224	0.315418	0	0.25901	0	0	0
68	156	75276;75278;75283;75285;75286;75287;75289;75290;75292;75293;75295;75296;75297;75300;75301;75302;75303;75306;75307;75308;75309;75310;75311;75312	gi|643686910	124	>gi|643686910|gb|KDP20075.1| hypothetical protein JCGZ_05844 [Jatropha curcas]	0.969324	14.999	1	S	7.26245e-78	223.65	_IVDGEFSEESS(ph)PGWLR_	IVDGEFSEES(0.031)S(0.969)PGWLR	IVDGEFS(-47.59)EES(-15)S(15)PGWLR	11	2	944.412	-0.1317	128770000	141320000	177110000	202430000	194990000	0	132510000	198390000	9847800	76602000	16657000	58647000	1.01777	1.16502	1.39398	1.65726	1.57573	0	1.09764	1.63625	0.0784053	0.721991	0.154547	0.550118
69	158	35720;35721;35723;35724	gi|643686917	328	>gi|643686917|gb|KDP20082.1| hypothetical protein JCGZ_05851 [Jatropha curcas]	0.97436	15.798	1	S	2.9396e-13	134.68	_EADTIS(ph)NNQER_	EADT(0.026)IS(0.974)NNQER	EADT(-15.8)IS(15.8)NNQER	6	2	678.775	0.47554	8810500	7103900	0	0	0	0	0	0	0	20088000	14509000	0	0.0696361	0.0585636	0	0	0	0	0	0	0	0.189334	0.134618	0
70	158	35725;35726;35727;35728;35730	gi|643686917	284	>gi|643686917|gb|KDP20082.1| hypothetical protein JCGZ_05851 [Jatropha curcas]	0.828391	7.01546	1	S	0.000161312	90.707	_EADTIS(ph)SNHLQK_	EADT(0.007)IS(0.828)S(0.165)NHLQK	EADT(-20.79)IS(7.02)S(-7.02)NHLQK	6	2	711.817	-0.96805	16830000	13351000	0	0	0	0	0	0	0	12324000	11931000	0	0.13302	0.110064	0	0	0	0	0	0	0	0.116157	0.110698	0
74	159	106529;106530;106531;106536;106537;106538;106539	gi|643686923	673	>gi|643686923|gb|KDP20088.1| hypothetical protein JCGZ_05857 [Jatropha curcas]	0.933902	13.2548	1	S	7.31768e-13	109.97	_NLPGHPSVETGDDPSSTS(ph)PR_	NLPGHPSVETGDDPS(0.003)S(0.019)T(0.044)S(0.934)PR	NLPGHPS(-46.46)VET(-47.68)GDDPS(-24.39)S(-17.03)T(-13.25)S(13.25)PR	18	3	710.643	0.97981	0	87068000	85184000	103030000	112840000	102650000	0	0	0	82295000	81953000	0	0	0.717776	0.670456	0.843489	0.911871	0.760574	0	0	0	0.775649	0.760377	0
75	160	65797;65799;65800;65801;65802;65803;65804;65805;65806;65807;65808;65809;65810;65811;65812;65813;65814;65815;65816;65817	gi|643686932	526	>gi|643686932|gb|KDP20097.1| hypothetical protein JCGZ_05866 [Jatropha curcas]	0.966932	17.18	1	S	2.19294e-06	113.53	_HAPSS(ph)PSVQVGK_	HAPS(0.019)S(0.967)PS(0.015)VQVGK	HAPS(-17.18)S(17.18)PS(-18.22)VQVGK	5	2	637.3	0.59317	126310000	113900000	122110000	141590000	161610000	201840000	105360000	174370000	144160000	75203000	75957000	80631000	0.998324	0.938976	0.961088	1.15917	1.30599	1.49551	0.872747	1.43814	1.14776	0.708806	0.704745	0.756331
76	170	107878;107879;107880;107881;107882;107883;107884;107885;107886;107887;107888;107889;107890;107891;116440;116441;116442;116443;116444;116445;116446;116447;116448;116449;116450;116451;116452;116453;116454;116455;116456;116457	gi|643687037	180	>gi|643687037|gb|KDP20155.1| hypothetical protein JCGZ_00032 [Jatropha curcas]	0.999323	31.6914	1	S	2.07473e-07	133.05	_NQS(ph)ASDFR_	NQS(0.999)AS(0.001)DFR	NQS(31.69)AS(-31.69)DFR	3	2	502.695	0.88231	220630000	262850000	265620000	127710000	155110000	9603000	174640000	210770000	268700000	228670000	295920000	212310000	1.74381	2.1669	2.09061	1.04554	1.25346	0.0711524	1.44663	1.73836	2.13931	2.15527	2.74561	1.9915
79	174	21701;21703;21704;21705;21707;21708;21709;21710	gi|643697044	59	>gi|643697044|gb|KDP20187.1| hypothetical protein JCGZ_07907 [Jatropha curcas]	0.972398	15.5029	1	S	2.10431e-22	160.13	_DFCDEFLNRPSS(ph)PETER_	DFCDEFLNRPS(0.027)S(0.972)PETER	DFCDEFLNRPS(-15.5)S(15.5)PET(-36.58)ER	12	2	1089.94	-0.57463	64622000	42966000	0	0	16886000	0	0	0	0	26406000	106160000	30450000	0.510757	0.354206	0	0	0.136457	0	0	0	0	0.248883	0.984975	0.285626
80	175	8226;8227;8228;8229;8230;8231;8232;8233;8234;8235;8236;8237;8238;8239;8240;8241;8242;8243;8244;8245;8246;8247	gi|643697050	54	>gi|643697050|gb|KDP20193.1| hypothetical protein JCGZ_07913 [Jatropha curcas]	1	108.713	1	S	2.44717e-07	108.71	_ALHAALIHGNS(ph)PANLK_	ALHAALIHGNS(1)PANLK	ALHAALIHGNS(108.71)PANLK	11	3	569.629	-0.20889	82370000	93401000	102340000	0	63906000	59241000	41553000	48326000	115340000	55325000	66968000	62111000	0.651033	0.769985	0.805485	0	0.516431	0.43894	0.344203	0.398577	0.918303	0.521451	0.621343	0.582611
81	175	55727;55728;55729;55731;55732;55733;55736;55737;55738;55742	gi|643697050	64	>gi|643697050|gb|KDP20193.1| hypothetical protein JCGZ_07913 [Jatropha curcas]	0.987664	19.6826	1	S	3.42598e-07	121.08	_FSSSS(ph)PVSR_	FSS(0.001)S(0.011)S(0.988)PVSR	FS(-59.64)S(-28.21)S(-19.68)S(19.68)PVS(-36.57)R	5	2	517.221	0.33765	63274000	70183000	72691000	28025000	0	0	26507000	19788000	17617000	83755000	86490000	99966000	0.500102	0.578579	0.572127	0.229436	0	0	0.21957	0.163205	0.140261	0.78941	0.802472	0.937696
82	175	116470;116471;116472;116473;116474;116475;116476;116477;116478	gi|643697050	181	>gi|643697050|gb|KDP20193.1| hypothetical protein JCGZ_07913 [Jatropha curcas]	1	64.4386	1	S	0.0050402	76.927	_RNS(ph)LADFK_	RNS(1)LADFK	RNS(64.44)LADFK	3	2	515.74	0.10918	36012000	34859000	39436000	0	0	0	19641000	17034000	28537000	28645000	24381000	30332000	0.28463	0.287373	0.310388	0	0	0	0.162696	0.140491	0.227203	0.269986	0.226212	0.284519
83	177	116033;116034;116035;116036;116037	gi|643697966	331	>gi|643697966|gb|KDP20224.1| hypothetical protein JCGZ_09856 [Jatropha curcas]	0.928654	11.1449	1	S	5.78211e-12	110.26	_RLNS(ph)DTDFPGEGHLPPIPR_	RLNS(0.929)DT(0.071)DFPGEGHLPPIPR	RLNS(11.14)DT(-11.14)DFPGEGHLPPIPR	4	3	733.351	-1.6476	0	0	0	0	32538000	42350000	38533000	26742000	37006000	0	0	0	0	0	0	0	0.262943	0.313788	0.319187	0.220559	0.294631	0	0	0
84	179	87373;87374;87375;87376;87377;87378;87379;87380;87381;87382;87383;87384;87385;87386;87387;87388;87389	gi|643699884	459	>gi|643699884|gb|KDP20268.1| hypothetical protein JCGZ_06854 [Jatropha curcas]	0.956164	15.9931	1	S	1.90378e-15	135.36	_LGSSAMVQPLTS(ph)PLSNR_	LGSSAMVQPLT(0.024)S(0.956)PLS(0.02)NR	LGS(-72.39)S(-71.97)AMVQPLT(-15.99)S(15.99)PLS(-16.84)NR	12	2	919.448	0.60906	17475000	51466000	49891000	77078000	69898000	122810000	165710000	181140000	157630000	11014000	0	9670400	0.138118	0.424279	0.392676	0.631024	0.564853	0.909947	1.37266	1.49398	1.255	0.103809	0	0.0907098
86	179	116621;116622;116623;116624;116625;116626;116627;116628;116629;116630;116631;116632;116633;116634;116635;116636;116637;116638;116639;116640;116641;116642;116643;116644;116645;116646;116647;116648	gi|643699884	389	>gi|643699884|gb|KDP20268.1| hypothetical protein JCGZ_06854 [Jatropha curcas]	1	77.9208	1	S	5.0481e-21	155.63	_RPS(ph)PALSDTGLTR_	RPS(1)PALSDTGLTR	RPS(77.92)PALS(-77.92)DT(-85.97)GLT(-100.12)R	3	2	725.856	0.31798	155560000	145250000	150460000	171840000	108740000	120240000	145320000	219860000	134690000	82718000	99560000	108880000	1.22951	1.19742	1.18422	1.40682	0.878739	0.890905	1.20376	1.81333	1.07236	0.779636	0.923739	1.02131
87	181	143765;143766;143767;143768;143769;143770;143771;143772;143773;143774;143775;143776;143777;143778;143779;143780;143781;143782;143783;143784	gi|643699893	68	>gi|643699893|gb|KDP20277.1| hypothetical protein JCGZ_06863 [Jatropha curcas]	0.999707	35.3245	1	S	0.0148464	82.279	_WTS(ph)PIQK_	WTS(1)PIQK	WT(-35.32)S(35.32)PIQK	3	1	939.434	3.3638	79316000	153440000	123620000	101340000	128540000	131490000	111390000	109460000	77004000	92201000	66514000	74368000	0.626894	1.26494	0.972973	0.829653	1.03874	0.974261	0.922697	0.902789	0.613083	0.869016	0.617131	0.697583
90	185	139924;139925;139926;139927;139928;139929;139930;139931;139932;139933;139934;139935;139936;139937;139938;139939;139940;139941;139942;139943;139944;139945;139946	gi|643701012	434	>gi|643701012|gb|KDP20326.1| hypothetical protein JCGZ_06412 [Jatropha curcas]	0.998831	29.9457	1	S	1.33981e-17	137.12	_VSDLLGDS(ph)PSGSQTKPGR_	VSDLLGDS(0.999)PS(0.001)GSQTKPGR	VS(-40.73)DLLGDS(29.95)PS(-29.95)GS(-42.13)QT(-49.36)KPGR	8	2	940.941	0.091035	47471000	42496000	43800000	75253000	72762000	57871000	21107000	47881000	42797000	29841000	12034000	31575000	0.375199	0.350331	0.344736	0.616083	0.587997	0.428789	0.174839	0.394906	0.340737	0.281258	0.111654	0.296178
93	194	110655;110656;110657;110658;110659;110660;110661;110662;110663;110664;110665;110666;110667;110668;110669;110670;110671;110672;110673;110674;110675;110676;110677;110678;110679;110680;110681;110682;110683	gi|643701542	283	>gi|643701542|gb|KDP20389.1| hypothetical protein JCGZ_05272 [Jatropha curcas]	0.999794	36.8565	1;2	S	1.0126e-20	153.22	_PLPIAVVDTHS(ph)PK_	PLPIAVVDTHS(1)PK	PLPIAVVDT(-36.86)HS(36.86)PK	11	3	485.253	-0.30297	144930000	127050000	148940000	58363000	93415000	61047000	131570000	129300000	130910000	139420000	147230000	183710000	1.14549	1.04738	1.17226	0.477808	0.754896	0.452321	1.08986	1.06642	1.04227	1.31407	1.36603	1.72323
94	195	89704;89705;89706;89707;89708;89709;89710;89711;89712;89713	gi|643701543	336	>gi|643701543|gb|KDP20390.1| hypothetical protein JCGZ_05273 [Jatropha curcas]	1	79.4188	1	S	3.0674e-13	129.7	_LLLSPDDFS(ph)P_	LLLSPDDFS(1)P	LLLS(-79.42)PDDFS(79.42)P	9	2	592.268	-0.083524	109220000	137650000	120140000	0	0	123040000	84377000	0	0	142570000	160970000	118160000	0.863248	1.13477	0.945583	0	0	0.911652	0.698935	0	0	1.34375	1.49351	1.10836
95	196	76665;76666;76667;76668;76669;76670	gi|643701544	212	>gi|643701544|gb|KDP20391.1| hypothetical protein JCGZ_05274 [Jatropha curcas]	1	103.875	1	S	1.16789e-05	103.88	_KDGS(ph)NLEAEPVR_	KDGS(1)NLEAEPVR	KDGS(103.88)NLEAEPVR	4	2	697.819	1.3043	0	0	13308000	0	0	0	0	0	0	18433000	6727000	11079000	0	0	0.104743	0	0	0	0	0	0	0.173735	0.0624145	0.103923
96	197	42927;42929;42932;42933	gi|643701671	210	>gi|643701671|gb|KDP20412.1| hypothetical protein JCGZ_06371 [Jatropha curcas]	0.989417	19.7077	1	S	0.00109656	76.358	_EIS(ph)SGDGNKELK_	EIS(0.989)S(0.011)GDGNKELK	EIS(19.71)S(-19.71)GDGNKELK	3	2	678.806	-1.1264	0	0	0	6624300	46814000	9520800	5108100	0	0	0	0	0	0	0	0	0.054232	0.378309	0.0705433	0.0423128	0	0	0	0	0
97	197	92036;92037;92038;92039;92040;92041;92042;92043;92044	gi|643701671	796	>gi|643701671|gb|KDP20412.1| hypothetical protein JCGZ_06371 [Jatropha curcas]	1	44.2941	1	S	0.0073077	63.29	_LQDS(ph)PPGKPFAAR_	LQDS(1)PPGKPFAAR	LQDS(44.29)PPGKPFAAR	4	3	488.573	0.37605	0	8131200	10471000	21281000	24949000	17120000	10774000	12094000	0	0	4838800	4128600	0	0.0670325	0.0824139	0.174224	0.201615	0.126849	0.0892462	0.0997472	0	0	0.0448954	0.0387269
98	197	95823;95824;95825;95826;95827;95828;95829;95830;95831;95832;95833	gi|643701671	351	>gi|643701671|gb|KDP20412.1| hypothetical protein JCGZ_06371 [Jatropha curcas]	0.898411	9.4663	1	S	1.46893e-09	132.32	_LVNGS(ph)SEDIR_	LVNGS(0.898)S(0.102)EDIR	LVNGS(9.47)S(-9.47)EDIR	5	2	585.264	1.0879	54542000	66934000	65301000	0	0	0	53392000	48438000	59536000	54206000	65015000	63027000	0.431087	0.551795	0.513963	0	0	0	0.442271	0.3995	0.474008	0.510904	0.603223	0.591203
100	197	142516;142517;142518;142519;142520;142521;142522;142523	gi|643701671	36	>gi|643701671|gb|KDP20412.1| hypothetical protein JCGZ_06371 [Jatropha curcas]	1	65.8417	1	S	0.00972466	65.842	_VVVGS(ph)DGLK_	VVVGS(1)DGLK	VVVGS(65.84)DGLK	5	2	477.239	0.63011	8770500	9622500	0	0	0	0	10738000	7876500	7950500	16460000	13558000	17497000	0.0693199	0.0793265	0	0	0	0	0.088948	0.0649627	0.0632996	0.155139	0.125794	0.164125
101	198	5023;5024;5026;5028;5030;5032;5034;5035;5037;5039;5041;5043	gi|643702006	13	>gi|643702006|gb|KDP20446.1| hypothetical protein JCGZ_05291 [Jatropha curcas]	1	75.5588	1	S	7.91574e-10	131.53	_AES(ph)PFNTGLSSK_	AES(1)PFNTGLSSK	AES(75.56)PFNT(-75.56)GLS(-98.83)S(-105.98)K	3	2	659.29	0.3307	147270000	158060000	149630000	222280000	215130000	201030000	101870000	95409000	119940000	115260000	123050000	117190000	1.16399	1.30302	1.17769	1.81977	1.73849	1.48951	0.843838	0.786901	0.954927	1.08635	1.14168	1.09926
104	198	24046;24047;24048;24049;24050;24051;24052	gi|643702006	242	>gi|643702006|gb|KDP20446.1| hypothetical protein JCGZ_05291 [Jatropha curcas]	0.886119	8.9251	1	S	1.66681e-22	162.46	_DGPTGDNSHVS(ph)TR_	DGPTGDNSHVS(0.886)T(0.113)R	DGPT(-73.01)GDNS(-33.63)HVS(8.93)T(-8.93)R	11	2	711.786	-0.14184	4491700	4074000	6673200	0	0	0	0	6925000	0	12658000	6649600	7914600	0.0355013	0.0335855	0.0525226	0	0	0	0	0.0571151	0	0.119305	0.0616964	0.0742401
105	201	95296;95297;95298;95299;95300;95301;95303;95304;95305;95306;95307;95308;95309;95311;95312;95313;95315;95316;95317;95319;95320;95322;95323;95324;95325;95326;95327;95328;95329;95331;95332	gi|643703193	55	>gi|643703193|gb|KDP20591.1| hypothetical protein JCGZ_04204 [Jatropha curcas]	0.98871	19.4236	1	S	0.0220775	72.23	_LVAS(ph)HSK_	LVAS(0.989)HS(0.011)K	LVAS(19.42)HS(-19.42)K	4	2	411.199	0.15832	22921000	16952000	32515000	4614200	3210800	0	0	6856000	9707800	1257300	18203000	18356000	0.181162	0.13975	0.255915	0.0377757	0.0259468	0	0	0.056546	0.0772907	0.0118503	0.168891	0.172182
106	201	103073;103074;103075;103076;103077;103078;103079;103080;103081;103082;103083;103084;103085;103086;103087;103088;103089;103090;103091;103092;103093;103094;103095;103096	gi|643703193	92	>gi|643703193|gb|KDP20591.1| hypothetical protein JCGZ_04204 [Jatropha curcas]	0.999578	33.89	1	S	8.0779e-14	141.54	_NAM(ox)VNSTIS(ph)PR_	NAMVNSTIS(1)PR	NAMVNS(-48.68)T(-33.89)IS(33.89)PR	9	2	643.284	0.511	254880000	235880000	246820000	238860000	249180000	255910000	124640000	137240000	232410000	189460000	69019000	177900000	2.01451	1.94456	1.94264	1.95551	2.01365	1.89614	1.03245	1.13191	1.85038	1.7857	0.640373	1.66873
107	201	117942;117946;117948;117949;117951;117953;117954;117956;117958;117962;117964;117965;117971;117973	gi|643703193	2	>gi|643703193|gb|KDP20591.1| hypothetical protein JCGZ_04204 [Jatropha curcas]	0.978942	16.7767	1	S	8.08525e-15	143.97	_(ac)S(ph)ASTVSITANHAGR_	S(0.979)AS(0.021)TVSITANHAGR	S(16.78)AS(-16.78)T(-32.96)VS(-72.27)IT(-95.45)ANHAGR	1	2	747.341	0.71872	261710000	282200000	292780000	518390000	456760000	537730000	254400000	278700000	233550000	156210000	157100000	152290000	2.06849	2.32642	2.30438	4.24397	3.69112	3.98425	2.10732	2.29862	1.85946	1.47232	1.45761	1.4285
109	201	117944;117945;117959;117960;117963;117967;117968;117969;117972	gi|643703193	7	>gi|643703193|gb|KDP20591.1| hypothetical protein JCGZ_04204 [Jatropha curcas]	0.836985	8.81704	1	S	6.21439e-30	174.68	_(ac)SASTVS(ph)ITANHAGR_	SAS(0.11)T(0.053)VS(0.837)ITANHAGR	S(-35.96)AS(-8.82)T(-11.99)VS(8.82)IT(-54.37)ANHAGR	6	2	747.341	-5.7189	0	10458000	9744500	102310000	87660000	21992000	87743000	72727000	0	3907900	0	6291700	0	0.0862143	0.0766958	0.837594	0.708389	0.162947	0.726817	0.599828	0	0.0368329	0	0.0590171
110	203	36612;36613;36614;36615;36616;36617;36618;36619;36620;36621;36622;36623;36624;36625;36626;36627;36628	gi|643703604	1125	>gi|643703604|gb|KDP20668.1| hypothetical protein JCGZ_21139 [Jatropha curcas]	0.926253	10.9898	1	S	2.2802e-16	158.4	_EALAQAQS(ph)SR_	EALAQAQS(0.926)S(0.074)R	EALAQAQS(10.99)S(-10.99)R	8	2	570.756	1.134	81062000	74177000	55708000	75248000	38590000	48165000	39708000	12552000	50777000	54480000	50685000	43122000	0.640694	0.611505	0.43846	0.616042	0.31185	0.356873	0.32892	0.103525	0.404272	0.513486	0.470266	0.404491
112	203	37011;37029;37031;37033;37035;37037	gi|643703604	114	>gi|643703604|gb|KDP20668.1| hypothetical protein JCGZ_21139 [Jatropha curcas]	0.887198	8.9574	1	S	0.00217359	66.285	_EAS(ph)GM(ox)SQAHVSK_	EAS(0.887)GMS(0.113)QAHVSK	EAS(8.96)GMS(-8.96)QAHVS(-49.76)K	3	2	664.271	-0.90063	0	8204300	0	0	2855800	0	1731500	0	2641200	4301900	0	16986000	0	0.0676351	0	0	0.023078	0	0.0143428	0	0.0210285	0.0405464	0	0.159331
113	203	37003;37004;37005;37006;37007;37008;37009;37010;37012;37013;37014;37015;37016;37017;37018;37019;37020;37021;37022;37023;37024;37025;37026;37027;37028;37034;37036;37038;37039	gi|643703604	117	>gi|643703604|gb|KDP20668.1| hypothetical protein JCGZ_21139 [Jatropha curcas]	0.996113	25.997	1	S	0.00263639	70.281	_EASGMS(ph)QAHVSK_	EAS(0.001)GMS(0.996)QAHVS(0.003)K	EAS(-28.57)GMS(26)QAHVS(-26)K	6	2	656.274	-2.1409	108940000	32952000	84407000	198940000	13674000	214510000	73742000	24809000	58577000	80936000	146950000	85988000	0.861035	0.271652	0.66434	1.62869	0.110501	1.58939	0.61084	0.204616	0.466373	0.76284	1.36343	0.80658
114	203	47970;47971;47972;47973;47975;47977;47978;47979;47980	gi|643703604	441	>gi|643703604|gb|KDP20668.1| hypothetical protein JCGZ_21139 [Jatropha curcas]	0.916168	10.6814	1	S	0.00443171	57.414	_ES(ph)FGNSPSAHGNSEM(ox)R_	ES(0.916)FGNS(0.078)PS(0.004)AHGNS(0.002)EMR	ES(10.68)FGNS(-10.68)PS(-23.73)AHGNS(-27.47)EMR	2	2	901.844	-1.5091	0	90087000	83586000	0	0	84389000	28138000	25877000	30225000	36766000	42226000	32681000	0	0.742665	0.657878	0	0	0.625271	0.233081	0.213425	0.240643	0.346528	0.391782	0.306553
115	203	47966;47967;47969;47974;47976;47981;47982;47983;47984;47985;47986;47987;47988;47989;47990;47991;47992;47993;47994;47995;47996;47997;47998;47999;48000;48001;48002;48003;48004;48005	gi|643703604	445	>gi|643703604|gb|KDP20668.1| hypothetical protein JCGZ_21139 [Jatropha curcas]	0.999848	39.8509	1	S	5.11801e-30	173.98	_ESFGNS(ph)PSAHGNSEMR_	ESFGNS(1)PSAHGNSEMR	ES(-43.12)FGNS(39.85)PS(-39.85)AHGNS(-94.18)EMR	6	2	893.846	-1.2855	237200000	294160000	212180000	250780000	215190000	168660000	117330000	127280000	51798000	103160000	133320000	132640000	1.87477	2.42501	1.67	2.05309	1.73897	1.24967	0.9719	1.04976	0.412401	0.972307	1.23697	1.24418
116	203	138314;138315;138316;138317;138318;138319;138320;138321;138322;138323;138324;138325	gi|643703604	1105	>gi|643703604|gb|KDP20668.1| hypothetical protein JCGZ_21139 [Jatropha curcas]	1	72.0733	1	S	2.77631e-69	191.35	_VNS(ph)QLSSPSQPYSLR_	VNS(1)QLSSPSQPYSLR	VNS(72.07)QLS(-72.07)S(-80.87)PS(-102.92)QPY(-145.25)S(-134.44)LR	3	2	871.909	0.15102	22545000	34240000	33539000	0	34426000	34030000	19018000	23410000	22756000	16114000	14300000	16343000	0.17819	0.28227	0.263975	0	0.2782	0.252142	0.157535	0.193078	0.181177	0.151878	0.132678	0.1533
117	204	118114;118115;118116;118117	gi|643703606	7	>gi|643703606|gb|KDP20670.1| hypothetical protein JCGZ_21141 [Jatropha curcas]	0.997302	25.7149	1	S	2.08225e-08	96.708	_SAVS(ph)IEKETPETERPDTFLR_	S(0.003)AVS(0.997)IEKETPETERPDTFLR	S(-25.71)AVS(25.71)IEKET(-46.44)PET(-62.27)ERPDT(-76.72)FLR	4	3	795.716	-0.054205	0	0	0	30162000	0	37446000	0	21737000	25724000	0	0	0	0	0	0	0.246931	0	0.277452	0	0.179279	0.204807	0	0	0
118	206	15799;15800;58246;58247;58248;58249;58250;58251;58252;58253;58254;58255;58256;58257;58258;58259;58260;58261;58262;58263;58264;58265;58266;58267;58268;58269;58270;58271;58272	gi|643703613	133	>gi|643703613|gb|KDP20677.1| hypothetical protein JCGZ_21148 [Jatropha curcas]	1	135.314	1	S	9.42416e-57	192.75	_GEDEAKLS(ph)DAEPIPVEPTPK_	GEDEAKLS(1)DAEPIPVEPTPK	GEDEAKLS(135.31)DAEPIPVEPT(-135.31)PK	8	2	1101.51	0.092755	62694000	50353000	79658000	47201000	22689000	64598000	61828000	87183000	71022000	101070000	87903000	85385000	0.495518	0.415103	0.626962	0.386426	0.183352	0.478632	0.512151	0.719056	0.565456	0.952608	0.815583	0.800924
121	209	95740;95741;95742;95743;95744;95745;95747;95748;95749;95750;95751;95752;95753;95754;95755;95756	gi|643703626	259	>gi|643703626|gb|KDP20690.1| hypothetical protein JCGZ_21161 [Jatropha curcas]	0.968873	15.0704	1	S	1.59627e-08	124.07	_LVLKPSSGS(ph)PK_	LVLKPS(0.001)S(0.03)GS(0.969)PK	LVLKPS(-29.95)S(-15.07)GS(15.07)PK	9	2	596.821	0.062375	3543100	69044000	45425000	96569000	98561000	92770000	118210000	140520000	166830000	46859000	60780000	45932000	0.0280038	0.569189	0.357525	0.790594	0.796481	0.687369	0.97919	1.15896	1.32825	0.441657	0.56393	0.430849
122	209	130428;130429;130430;130431;130432;130433;130434;130435;130436;130437;130438;130439;130440;130441;130442;140057;140058;140059;140060;140061;140062;140063;140064;140065;140066;140067;140068;140069;140070;140071;140072;140073;140074;140075;140076	gi|643703626	447	>gi|643703626|gb|KDP20690.1| hypothetical protein JCGZ_21161 [Jatropha curcas]	1	39.917	1	S	7.56642e-06	107.99	_VS(ph)EDLEGR_	VS(1)EDLEGR	VS(39.92)EDLEGR	2	2	492.705	-0.11084	80796000	82205000	123670000	55556000	76260000	86520000	76175000	81810000	72039000	51417000	77354000	69536000	0.638592	0.677687	0.973367	0.454827	0.616265	0.641061	0.630994	0.674741	0.573554	0.484617	0.717707	0.652258
126	212	129614;129615;129616;129617;129618;129619;129620;129621;129622;129623;129624;129625;129626;129627;129628;129629;129630;129631;129632;129633;129634;129635;129636;129637;129638;129639;129640;129641;129642;129643;129644;129645;129646	gi|643703634;gi|643720415	23;148	>gi|643703634|gb|KDP20698.1| hypothetical protein JCGZ_21169 [Jatropha curcas];>gi|643720415|gb|KDP30794.1| hypothetical protein JCGZ_13737 [Jatropha curcas]	0.999998	56.8004	1	S	0.000485759	109.29	_TLS(ph)DLNRR_	TLS(1)DLNRR	T(-56.8)LS(56.8)DLNRR	3	2	527.756	0.5831	358940000	379920000	435990000	144260000	153540000	163030000	239710000	258000000	245350000	498580000	472270000	504020000	2.83697	3.13201	3.43154	1.18103	1.24077	1.20795	1.98563	2.1279	1.95341	4.69923	4.38182	4.72778
127	213	50258;50259;50260;50261;50262;50263;50264;50265;50266;50267;50268;50269;50270;50271;50272;50273;50274;50275;50276;50277;50278	gi|643703639	344	>gi|643703639|gb|KDP20703.1| hypothetical protein JCGZ_21174 [Jatropha curcas]	0.999633	34.3499	1	S	6.91939e-20	153.81	_EVGAIVSQGS(ph)R_	EVGAIVSQGS(1)R	EVGAIVS(-34.35)QGS(34.35)R	10	2	591.779	-0.097635	290190000	346390000	300770000	165440000	179780000	14702000	338420000	336640000	354760000	394820000	323940000	370620000	2.29359	2.85559	2.36726	1.35443	1.45282	0.108933	2.80329	2.77649	2.8245	3.72127	3.00558	3.47647
128	213	92429;92438	gi|643703639	386	>gi|643703639|gb|KDP20703.1| hypothetical protein JCGZ_21174 [Jatropha curcas]	0.794748	5.87942	1	S	7.65395e-09	122.33	_LQGNS(ph)GSIKR_	LQGNS(0.795)GS(0.205)IKR	LQGNS(5.88)GS(-5.88)IKR	5	2	570.282	-1.083	0	88677000	0	0	0	5960500	0	0	0	0	0	0	0	0.731041	0	0	0	0.0441637	0	0	0	0	0	0
129	213	92425;92426;92427;92428;92430;92431;92432;92433;92434;92435;92436;92437;92439;92440;92441;92442;92443;92444;92445;92446;92447;92448;92449;92450	gi|643703639	388	>gi|643703639|gb|KDP20703.1| hypothetical protein JCGZ_21174 [Jatropha curcas]	0.998316	27.73	1	S	2.09137e-12	135.6	_LQGNSGS(ph)IKR_	LQGNS(0.002)GS(0.998)IKR	LQGNS(-27.73)GS(27.73)IKR	7	3	380.524	-0.19172	92166000	11355000	115310000	26914000	98069000	108350000	133510000	111310000	129670000	88754000	80912000	91032000	0.728458	0.093609	0.907568	0.22034	0.792506	0.802808	1.10593	0.918047	1.03239	0.836527	0.750719	0.853894
130	214	74394;74396;74398;74401;74403;74405;74407;74409	gi|643703643	677	>gi|643703643|gb|KDP20707.1| hypothetical protein JCGZ_21178 [Jatropha curcas]	0.997758	27.7142	1	S	0.00261701	69.081	_IS(ph)GASSPSLTEAIK_	IS(0.998)GAS(0.002)S(0.001)PSLTEAIK	IS(27.71)GAS(-27.71)S(-32.63)PS(-51.5)LT(-58.81)EAIK	2	2	720.853	0.48022	0	11617000	13316000	0	0	0	20982000	25141000	27516000	18274000	18188000	16116000	0	0.0957689	0.104806	0	0	0	0.173804	0.207354	0.219074	0.172237	0.168752	0.151171
131	214	74390;74391;74392;74393;74395;74397;74399;74400;74402;74404;74406;74408;74410;74411;74412	gi|643703643	681	>gi|643703643|gb|KDP20707.1| hypothetical protein JCGZ_21178 [Jatropha curcas]	0.99611	25.7513	1	S	2.97557e-14	141.55	_ISGASS(ph)PSLTEAIK_	ISGAS(0.003)S(0.996)PS(0.001)LTEAIK	IS(-76.51)GAS(-25.75)S(25.75)PS(-29.21)LT(-43.27)EAIK	6	2	720.853	-0.093014	214200000	211360000	197790000	216950000	190310000	203390000	160500000	162630000	148800000	114810000	110260000	135380000	1.69298	1.74242	1.55674	1.77613	1.53791	1.507	1.3295	1.34132	1.1847	1.08211	1.02302	1.26988
132	219	126685;126686;126687;126688;126689;126690;126691;126692;126693;126695;126696;126697;126698;126699;126700;126701;126702;126703;126704;126706;126707;126708;126709;126710;126711;126712;126713;126714;126715;126716;126717;126718	gi|643703675	380	>gi|643703675|gb|KDP20739.1| hypothetical protein JCGZ_21210 [Jatropha curcas]	1	78.7534	1	S	7.58584e-05	90.654	_S(ph)VDIIPSSAMSAPPR_	S(1)VDIIPSSAMSAPPR	S(78.75)VDIIPS(-78.75)S(-82.1)AMS(-87.51)APPR	1	2	804.379	-0.031077	164380000	139680000	108610000	184390000	108170000	118530000	42905000	46312000	93381000	12445000	11695000	43059000	1.29922	1.1515	0.854834	1.50957	0.874133	0.878235	0.355403	0.381966	0.743472	0.117297	0.108509	0.4039
133	221	87216;87217;87218;87219;87220;87221;87222;87223;87224;87225;87226;87227	gi|643703687	455	>gi|643703687|gb|KDP20751.1| hypothetical protein JCGZ_21222 [Jatropha curcas]	0.999993	51.7074	1	S	0.00102329	90.376	_LGS(ph)KLSETEVK_	LGS(1)KLSETEVK	LGS(51.71)KLS(-51.71)ET(-61.94)EVK	3	2	635.818	-0.038581	53015000	57894000	67759000	19848000	19235000	19151000	13030000	11280000	11920000	41281000	51623000	48477000	0.419018	0.47727	0.533309	0.162492	0.15544	0.141897	0.107934	0.0930336	0.0949036	0.389083	0.478969	0.454722
135	222	60641;60642;60644;60645;60646;60647	gi|643703688	120	>gi|643703688|gb|KDP20752.1| hypothetical protein JCGZ_21223 [Jatropha curcas]	0.932833	11.4621	1	S	2.64358e-22	162.37	_GHDSVAS(ph)PAASPR_	GHDS(0.001)VAS(0.933)PAAS(0.067)PR	GHDS(-32.3)VAS(11.46)PAAS(-11.46)PR	7	2	666.291	-0.34622	88711000	0	105050000	0	0	0	0	0	167470000	81180000	102180000	92894000	0.70115	0	0.826815	0	0	0	0	0	1.33335	0.76514	0.948048	0.87136
136	222	60636;60637;60638;60639;60640;60643;60648	gi|643703688	124	>gi|643703688|gb|KDP20752.1| hypothetical protein JCGZ_21223 [Jatropha curcas]	0.975411	15.9846	1	S	1.19047e-38	183.41	_GHDSVASPAAS(ph)PR_	GHDSVAS(0.025)PAAS(0.975)PR	GHDS(-61.08)VAS(-15.98)PAAS(15.98)PR	11	2	666.291	0.0054322	0	88304000	0	99438000	133250000	144860000	147220000	123990000	8743700	0	0	0	0	0.727966	0	0.814082	1.07681	1.07332	1.21949	1.02263	0.0696148	0	0	0
137	222	66692;66693;66694;66695;66696;66697;66698;66699;66700;66701;66702;66703;66704;66705;66706;66707;66708;66709;66710;66711;66712;66713;66714;66715;66716;66717;66718;66719;66720;66721;66722;66723;66724;66725;66726;66727;66728;66729;66730;66731;66732;66733;66734;66735	gi|643703688	131	>gi|643703688|gb|KDP20752.1| hypothetical protein JCGZ_21223 [Jatropha curcas]	0.992864	21.4346	1	S	3.63237e-131	223.29	_HM(ox)ATS(ph)APVNVPDWSK_	HMAT(0.007)S(0.993)APVNVPDWSK	HMAT(-21.43)S(21.43)APVNVPDWS(-113.12)K	5	2	868.379	-0.49968	835080000	894450000	886760000	492770000	535960000	585070000	420150000	443090000	504250000	833370000	829570000	782190000	6.60027	7.37372	6.9794	4.03422	4.33115	4.33501	3.4803	3.65446	4.01469	7.8547	7.69693	7.33706
138	223	125958;125959;125960;125961;125962;125963;125964;125965;125966;125967;125968;125969;125970;125971;125972	gi|643703691	10	>gi|643703691|gb|KDP20755.1| hypothetical protein JCGZ_21226 [Jatropha curcas]	0.999794	39.5109	1	S	0.00117214	76.759	_(ac)SSQQPLLES(ph)FK_	SSQQPLLES(1)FK	S(-40.24)S(-39.51)QQPLLES(39.51)FK	9	2	693.321	-1.3148	35703000	32097000	34635000	22463000	16195000	29585000	17056000	0	0	9228000	55213000	43420000	0.282188	0.264603	0.272601	0.183901	0.130873	0.219207	0.141283	0	0	0.086976	0.512278	0.407286
139	224	64272;64273;64274;64275;64276;64277;64278;64279;64280;64281;64282;64283;64284;64285	gi|643703694	3	>gi|643703694|gb|KDP20758.1| hypothetical protein JCGZ_21229 [Jatropha curcas]	1	110.048	1	S	3.04179e-40	190.24	_(ac)GS(ph)QDELQEPILQSR_	GS(1)QDELQEPILQSR	GS(110.05)QDELQEPILQS(-110.05)R	2	2	861.391	-0.99184	98912000	119050000	111500000	85830000	96285000	99970000	113830000	121670000	108760000	110200000	109650000	113530000	0.781776	0.981432	0.87758	0.702676	0.778089	0.740717	0.942908	1.00349	0.865915	1.03866	1.01736	1.06493
140	229	56294;56295;56296;56297;56298;56299;56300;56301;56302;56303;56304;56305;56306;56307;56308;56309;56310;56311;56312;56313;56314;56315;56316;56317;56318;56319;56320;56321;56322;56323;56324	gi|643703717	340	>gi|643703717|gb|KDP20781.1| hypothetical protein JCGZ_21252 [Jatropha curcas]	0.999583	33.7979	1	S	9.47714e-52	188.72	_FVEGAS(ph)PSHPLFDYGPSR_	FVEGAS(1)PSHPLFDYGPSR	FVEGAS(33.8)PS(-33.8)HPLFDY(-143.76)GPS(-124.2)R	6	2	1021.95	-0.098173	148380000	138000000	146580000	93795000	165480000	219250000	83644000	67494000	63106000	116210000	113900000	105250000	1.17276	1.13765	1.15368	0.767884	1.33726	1.62451	0.692863	0.556668	0.502432	1.09531	1.05679	0.987261
141	231	11357;11358;11359;11360;11361;11362;11363;11364;11365;11366;11367;11368	gi|643703765	65	>gi|643703765|gb|KDP20829.1| hypothetical protein JCGZ_21300 [Jatropha curcas]	0.98447	18.0204	1	S	7.94932e-09	128.21	_ARPNS(ph)SPAIR_	ARPNS(0.984)S(0.016)PAIR	ARPNS(18.02)S(-18.02)PAIR	5	2	574.782	0.25869	79458000	80913000	90353000	33575000	71862000	111930000	70044000	74926000	78145000	36645000	40439000	42095000	0.628017	0.667035	0.711139	0.274873	0.580724	0.829333	0.580208	0.617964	0.622168	0.345388	0.375202	0.394857
142	231	80644;80645;80646;80647;80648;80649;80650;80651;80652;80653;80654;80655;110091;110092;110093;110094;110095;110096;110097;110098;110099;110100;110101;110102;110103;110104;110105;110106;110107;110108;110109;110110;110111;110112;110113;110114;110115;110116;110117;110118;110119;110120	gi|643703765	563	>gi|643703765|gb|KDP20829.1| hypothetical protein JCGZ_21300 [Jatropha curcas]	0.999999	61.3749	1	S	1.33287e-06	116.54	_PAS(ph)PDSASLR_	PAS(1)PDSASLR	PAS(61.37)PDS(-61.37)AS(-75.37)LR	3	2	540.74	1.0594	518140000	513030000	451550000	368930000	328670000	353380000	307080000	324250000	296120000	364370000	375660000	338280000	4.09525	4.22935	3.554	3.02037	2.65602	2.61833	2.54369	2.6743	2.35762	3.43427	3.48545	3.17312
143	231	114159;114160;114161;114162;114163	gi|643703765	548	>gi|643703765|gb|KDP20829.1| hypothetical protein JCGZ_21300 [Jatropha curcas]	0.999805	37.0981	1	S	4.92214e-19	112.8	_QQQQQQQLPQM(ox)PQERPPS(ph)PESWR_	QQQQQQQLPQMPQERPPS(1)PESWR	QQQQQQQLPQMPQERPPS(37.1)PES(-37.1)WR	18	3	976.447	-0.032733	0	0	0	94431000	79577000	87211000	0	0	0	0	21596000	0	0	0	0	0.77309	0.64307	0.64618	0	0	0	0	0.200372	0
144	231	117208;117209;117210;117211;117212;117213;117214;117215;117216;117217;117218;117219;117220;117221;117222;117223	gi|643703765	108	>gi|643703765|gb|KDP20829.1| hypothetical protein JCGZ_21300 [Jatropha curcas]	0.99931	34.02	1;3	S	1.42795e-08	152.47	_RTVS(ph)DESFR_	RTVS(0.999)DESFR	RT(-34.02)VS(34.02)DES(-35.31)FR	4	2	588.756	-0.086158	20603000	0	18264000	104460000	130860000	157680000	173650000	183540000	190460000	11640000	15415000	12510000	0.162841	0	0.14375	0.855196	1.05749	1.16831	1.43843	1.51378	1.51639	0.10971	0.143024	0.117346
146	232	80119;80120;80121;80122;80123;80124;80125;80126;80127;80128;80129;80130;80131;80132;80133;80134;80135;80137;80138;80139;80140;80141;80142;80143;80144;107423;107424;107425;107427;107428;107429;107430;107431;107432;107433;107434;107435;107436;107437;107438;107439;107440;107441;107442;107443;107444;107445;107446;107447;107448;107449;107450;107451;107452;107453;107454;107455;107456	gi|643703795	22	>gi|643703795|gb|KDP20859.1| hypothetical protein JCGZ_21330 [Jatropha curcas]	0.960712	13.8833	1	S	8.66049e-78	226.44	_NPAAEAVVVQPSS(ph)PR_	NPAAEAVVVQPS(0.039)S(0.961)PR	NPAAEAVVVQPS(-13.88)S(13.88)PR	13	3	534.594	0.69849	2716800000	2441600000	2883000000	267580000	1219800000	344850000	2434900000	2591000000	2866200000	3243100000	3539000000	3884500000	21.4729	20.1282	22.6912	2.19063	9.85733	2.55513	20.1694	21.3697	22.8198	30.567	32.8356	36.4372
147	233	12349;12350;12351;12352;12353;12354;12355;12356;12357;12358;12359;12360;12361;12362	gi|643703803	19	>gi|643703803|gb|KDP20867.1| hypothetical protein JCGZ_21338 [Jatropha curcas]	0.954377	13.2897	1	S	2.16895e-46	186.35	_(ac)ASLHASELESATDSVASS(ph)PR_	ASLHASELESATDS(0.001)VAS(0.045)S(0.954)PR	AS(-104.84)LHAS(-91.84)ELES(-61.87)AT(-62.37)DS(-30.37)VAS(-13.29)S(13.29)PR	18	3	712.986	1.0809	92956000	89049000	49516000	56574000	47708000	41898000	45083000	56507000	41007000	116300000	113540000	110630000	0.734702	0.734108	0.389724	0.463162	0.385533	0.310439	0.373444	0.466051	0.326486	1.09615	1.05345	1.03773
148	236	66649;66650;66651;66652;66653;66654;66655;66656;66657;66658;66659;66660;66661	gi|643703848	524	>gi|643703848|gb|KDP20912.1| hypothetical protein JCGZ_21383 [Jatropha curcas]	1	76.7925	1	S	1.46137e-07	141.95	_HLS(ph)PEAPTR_	HLS(1)PEAPTR	HLS(76.79)PEAPT(-76.79)R	3	2	544.25	0.30342	100940000	112200000	97136000	138650000	127550000	143610000	86387000	87029000	92182000	29451000	26394000	34275000	0.797805	0.924961	0.764526	1.1351	1.03074	1.06406	0.715585	0.717786	0.733926	0.277582	0.244889	0.321505
149	236	135279;135280;135282;135284	gi|643703848	375	>gi|643703848|gb|KDP20912.1| hypothetical protein JCGZ_21383 [Jatropha curcas]	0.976381	16.3053	1	S	0.00761302	70.056	_VGSLSS(ph)PK_	VGS(0.001)LS(0.023)S(0.976)PK	VGS(-31.09)LS(-16.31)S(16.31)PK	6	2	427.705	0.60568	0	0	0	29182000	0	36156000	32126000	0	0	17677000	0	0	0	0	0	0.238908	0	0.267894	0.266115	0	0	0.16661	0	0
150	237	75585;75586;75587;75588;75589;75590;75591;75592;75593;75594	gi|643703850	180	>gi|643703850|gb|KDP20914.1| hypothetical protein JCGZ_21385 [Jatropha curcas]	1	68.657	1	S	0.0200528	68.657	_IVGKS(ph)PNR_	IVGKS(1)PNR	IVGKS(68.66)PNR	5	2	475.745	0.14409	5633600	4728200	6332500	0	3309500	7586900	2513300	3060200	4449400	2820200	2257400	0	0.0445266	0.0389786	0.0498411	0	0.0267444	0.0562143	0.0208189	0.0252395	0.0354248	0.026581	0.0209446	0
151	240	65405;65406;65407;65408;65409;65410;65411;65412;65413;65414;65415;65416	gi|643703874	221	>gi|643703874|gb|KDP20938.1| hypothetical protein JCGZ_21409 [Jatropha curcas]	1	67.9926	1	S	0.0156678	71.223	_GVS(ph)PVRR_	GVS(1)PVRR	GVS(67.99)PVRR	3	2	425.718	-0.66142	82557000	89532000	91759000	20019000	100540000	173420000	77601000	91084000	115330000	60036000	63191000	64643000	0.652511	0.738089	0.722205	0.163892	0.812474	1.28494	0.642806	0.75123	0.918224	0.565853	0.586299	0.606361
152	241	64509;64510;64511;64512;64513;64514;64515;64516;64517;64518;64519;64520;64521;64522;64523;64524;64525;64526;64527;64528;64529;64530;64531;64532	gi|643703877	609	>gi|643703877|gb|KDP20941.1| hypothetical protein JCGZ_21412 [Jatropha curcas]	1	76.3598	1	S	0.000183969	93.106	_GSWVPVEEEMS(ph)PR_	GSWVPVEEEMS(1)PR	GS(-76.36)WVPVEEEMS(76.36)PR	11	2	791.834	-0.52977	152450000	141000000	172630000	204000000	215880000	216530000	110190000	123500000	103720000	108290000	91340000	111840000	1.20493	1.16238	1.35871	1.67011	1.74455	1.60436	0.912756	1.01859	0.825788	1.02066	0.847472	1.04908
153	242	11965;11966;11967;11968;11969;11972;11973;11976;11977;11980;11981;11982;11983;11984;11985;11986;11987;11988;11989;11990;11991;11993;11994	gi|643703878	3	>gi|643703878|gb|KDP20942.1| hypothetical protein JCGZ_21413 [Jatropha curcas]	0.999303	31.5648	1	S	1.74488e-96	187.43	_(ac)AS(ph)FDSFGIDGEEIHTSNHR_	AS(0.999)FDS(0.001)FGIDGEEIHTSNHR	AS(31.56)FDS(-31.56)FGIDGEEIHT(-177.76)S(-180.23)NHR	2	2	1120.97	-0.94507	40603000	49377000	18863000	82613000	91126000	70907000	39340000	62029000	59108000	27575000	28871000	45972000	0.320916	0.407057	0.148465	0.676338	0.736398	0.525378	0.325872	0.511594	0.470601	0.259901	0.267871	0.431224
154	242	11971;11974;11975;11978;11992	gi|643703878	17	>gi|643703878|gb|KDP20942.1| hypothetical protein JCGZ_21413 [Jatropha curcas]	0.806911	6.21123	1	S	4.63475e-58	142.93	_(ac)ASFDSFGIDGEEIHTS(ph)NHR_	ASFDSFGIDGEEIHT(0.193)S(0.807)NHR	AS(-66.95)FDS(-45.25)FGIDGEEIHT(-6.21)S(6.21)NHR	16	2	1120.97	-0.62371	0	0	0	0	0	0	0	87008000	22751000	0	10671000	0	0	0	0	0	0	0	0	0.717613	0.181137	0	0.0990078	0
155	243	68967;68968;68969;68970;68971;68972;68973;68974;68975;68976;68977;68978;68979;68980;68981;68982;68983;68984;68985;68986	gi|643703882	219	>gi|643703882|gb|KDP20946.1| hypothetical protein JCGZ_21417 [Jatropha curcas]	1	94.7168	1	S	8.16925e-11	133.47	_IDS(ph)EGVM(ox)CGANFK_	IDS(1)EGVMCGANFK	IDS(94.72)EGVMCGANFK	3	2	762.299	-1.406	112620000	118880000	110380000	16659000	0	16391000	42115000	54693000	61599000	136430000	135200000	155940000	0.890121	0.98003	0.868765	0.136384	0	0.121447	0.348859	0.451089	0.490433	1.28588	1.25441	1.46274
156	243	135218;135219;135220;135221;135222;135223;135224;135225;135226;135227;135228;135229;135230;135231	gi|643703882	244	>gi|643703882|gb|KDP20946.1| hypothetical protein JCGZ_21417 [Jatropha curcas]	0.999999	65.3705	1	S	0.00100596	74.786	_VGS(ph)EANWALSGSQV_	VGS(1)EANWALSGSQV	VGS(65.37)EANWALS(-65.37)GS(-65.37)QV	3	2	742.824	-0.48356	273720000	267890000	272000000	62289000	50947000	66330000	99188000	99429000	86768000	330290000	331330000	339180000	2.16342	2.20845	2.14082	0.509949	0.411708	0.491465	0.821622	0.820057	0.690822	3.11306	3.07415	3.18156
157	244	89870;89871;89872;89873;89874;89875;89876;89877;89878	gi|643703895	220	>gi|643703895|gb|KDP20959.1| hypothetical protein JCGZ_21430 [Jatropha curcas]	1	66.0557	1	S	0.001111	101.97	_LLPVGS(ph)QR_	LLPVGS(1)QR	LLPVGS(66.06)QR	6	2	475.247	-0.48481	45976000	34133000	46599000	0	0	0	26175000	34267000	34079000	62514000	78334000	67430000	0.363383	0.281388	0.366766	0	0	0	0.21682	0.282623	0.271327	0.589209	0.726799	0.632504
158	244	137018;137019;137020;137021	gi|643703895	284	>gi|643703895|gb|KDP20959.1| hypothetical protein JCGZ_21430 [Jatropha curcas]	1	122.966	1	S	1.24228e-08	122.97	_VLGELVVES(ph)PR_	VLGELVVES(1)PR	VLGELVVES(122.97)PR	9	2	639.329	-0.33486	0	0	0	0	0	0	0	15975000	0	4787800	5157600	5351300	0	0	0	0	0	0	0	0.131756	0	0.0451261	0.0478533	0.050196
159	246	85189;85190;85191;85192;85193;85194;85195	gi|643703900	175	>gi|643703900|gb|KDP20964.1| hypothetical protein JCGZ_21435 [Jatropha curcas]	1	83.0052	1	S	0.00977956	83.005	_LEES(ph)LKR_	LEES(1)LKR	LEES(83.01)LKR	4	2	477.736	2.305	0	9006200	0	16721000	24999000	24743000	30904000	30019000	23235000	0	0	0	0	0.0742459	0	0.136892	0.202019	0.183331	0.255993	0.247587	0.18499	0	0	0
161	248	127233;127234;127235;127236;127237;127238;127239;127240;127241;127242;127243;127244	gi|643703915	56	>gi|643703915|gb|KDP20979.1| hypothetical protein JCGZ_21450 [Jatropha curcas]	0.998772	29.6174	1	S	0.000518445	109.29	_SVS(ph)FPTQR_	S(0.001)VS(0.999)FPTQR	S(-29.62)VS(29.62)FPT(-38.62)QR	3	2	501.226	2.1726	25919000	27379000	0	31097000	29032000	25447000	18071000	16418000	0	22289000	31904000	27495000	0.204857	0.225709	0	0.254586	0.234611	0.188547	0.149691	0.13541	0	0.210079	0.296012	0.257907
162	249	73192;73193;73194;73196;73197;73198;73199;73201;73202	gi|643703918	151	>gi|643703918|gb|KDP20982.1| hypothetical protein JCGZ_21453 [Jatropha curcas]	0.889805	9.54798	1	S	1.30283e-94	214.52	_INPLNPIFAPPS(ph)SGFSPR_	INPLNPIFAPPS(0.89)S(0.099)GFS(0.011)PR	INPLNPIFAPPS(9.55)S(-9.55)GFS(-18.9)PR	12	2	995.993	-0.97171	235000000	0	0	264140000	225210000	0	0	0	0	597700000	716760000	0	1.85738	0	0	2.16247	1.81994	0	0	0	0	5.63346	6.65025	0
165	249	89807;89808;89809;89810;89811;89812;89813;89814;89815;89816;89817;89818;89819;89820	gi|643703918	256	>gi|643703918|gb|KDP20982.1| hypothetical protein JCGZ_21453 [Jatropha curcas]	0.994043	22.2238	1	S	1.32657e-13	142.1	_LLPLFPVTS(ph)PR_	LLPLFPVT(0.006)S(0.994)PR	LLPLFPVT(-22.22)S(22.22)PR	9	2	660.36	-0.3939	1005900000	719680000	937960000	1536100000	1451700000	1700000000	1046300000	1217500000	1569500000	1348500000	979570000	1156600000	7.95039	5.93294	7.38238	12.5758	11.7313	12.596	8.667	10.0415	12.4959	12.7099	9.08866	10.8491
167	251	14161;14162;14163	gi|643703947	12	>gi|643703947|gb|KDP21011.1| hypothetical protein JCGZ_21482 [Jatropha curcas]	0.877871	9.01259	1	S	0.00029319	87.498	_ATTS(ph)IPSLPQLR_	AT(0.012)T(0.11)S(0.878)IPSLPQLR	AT(-18.67)T(-9.01)S(9.01)IPS(-54.76)LPQLR	4	2	682.353	1.1032	0	0	0	0	0	0	0	0	0	12319000	14253000	12695000	0	0	0	0	0	0	0	0	0	0.116109	0.132242	0.119081
168	252	143733;143734;143735;143736;143737;143738;143739;143740;143741;143742;143743;143744;143745;143746;143747;143748;143749;143750;143751;143752;143753;143754;143755;143756;143757;143758;143759;143760;143761;143762;143763;143764	gi|643703950	665	>gi|643703950|gb|KDP21014.1| hypothetical protein JCGZ_21485 [Jatropha curcas]	0.999991	50.3435	1	S	0.00860947	75.197	_WTLMS(ph)FHK_	WTLMS(1)FHK	WT(-50.34)LMS(50.34)FHK	5	2	565.249	0.083043	695130000	678770000	690140000	73636000	129600000	191770000	244250000	219860000	204050000	279680000	420600000	405870000	5.49414	5.59569	5.43187	0.602845	1.04731	1.4209	2.02324	1.81333	1.62459	2.63605	3.90242	3.80712
169	256	118977;118979;118981;118983;118985;118987;118988;118990;118994;118996;118997;118998;118999	gi|643703981	2	>gi|643703981|gb|KDP21045.1| hypothetical protein JCGZ_21516 [Jatropha curcas]	0.978965	16.6783	1	S	1.41349e-33	181.26	_(ac)S(ph)DSAEEANHIEK_	S(0.979)DS(0.021)AEEANHIEK	S(16.68)DS(-16.68)AEEANHIEK	1	2	726.288	1.6136	260820000	213670000	245320000	314020000	219430000	287110000	169980000	188330000	185520000	160500000	0	182920000	2.06146	1.76147	1.93083	2.57083	1.77324	2.12731	1.40803	1.55328	1.47706	1.51275	0	1.71582
170	256	118976;118978;118980;118982;118984;118986;118989;118991;118992;118993;118995	gi|643703981	4	>gi|643703981|gb|KDP21045.1| hypothetical protein JCGZ_21516 [Jatropha curcas]	0.996811	24.9501	1	S	1.90276e-14	142.91	_(ac)SDS(ph)AEEANHIEK_	S(0.003)DS(0.997)AEEANHIEK	S(-24.95)DS(24.95)AEEANHIEK	3	2	726.288	-0.23816	0	20931000	26974000	45773000	49798000	47355000	16590000	15870000	27350000	28634000	27344000	28664000	0	0.172552	0.212304	0.374736	0.402423	0.350872	0.137423	0.13089	0.217753	0.269882	0.253703	0.268873
171	257	120356;120357;120358;120359;120360;120361;120362;120363;120364	gi|643703983	231	>gi|643703983|gb|KDP21047.1| hypothetical protein JCGZ_21518 [Jatropha curcas]	0.997022	25.2483	1	S	0.00124044	70.452	_S(ph)FQTIDEENAAGEHQIV_	S(0.997)FQT(0.003)IDEENAAGEHQIV	S(25.25)FQT(-25.25)IDEENAAGEHQIV	1	2	984.423	1.7715	32471000	37871000	39841000	0	0	0	28962000	0	0	28788000	28742000	32564000	0.256643	0.312203	0.313576	0	0	0	0.239906	0	0	0.271333	0.266674	0.305455
172	260	95757;95758;95759;95760;95761;95762;95763;95764;95765;95766;95767;95768;95769;95770;95771;95772;95773;95774;95775;95776;95777;95778;95779;95780;95781;95782;95783;95784;95785;95786;95787;95788;95789;95790;95791;95792;95793;95794;95795;95796;95797;95798;95799	gi|643703989	295	>gi|643703989|gb|KDP21053.1| hypothetical protein JCGZ_21524 [Jatropha curcas]	1	95.8143	1	S	3.83779e-64	210.98	_LVNDEGQVDVS(ph)CIKR_	LVNDEGQVDVS(1)CIKR	LVNDEGQVDVS(95.81)CIKR	11	2	906.422	0.25159	130440000	76053000	135190000	197470000	204650000	222940000	218310000	211040000	242630000	96301000	96758000	103280000	1.03097	0.62697	1.06404	1.61665	1.6538	1.65185	1.80837	1.74059	1.93175	0.907659	0.897741	0.968782
173	260	120694;120695;120696;120697;120698;120699;120700;120701;120702;120703;120704;120705;120706;120707	gi|643703989	326	>gi|643703989|gb|KDP21053.1| hypothetical protein JCGZ_21524 [Jatropha curcas]	1	72.34	1	S	3.85952e-07	128.28	_S(ph)GDLELDEK_	S(1)GDLELDEK	S(72.34)GDLELDEK	1	2	543.224	0.50478	37309000	38006000	38779000	33968000	50978000	42111000	45740000	43774000	46749000	44337000	45567000	47523000	0.294881	0.313316	0.305217	0.27809	0.411958	0.312017	0.378886	0.361033	0.372202	0.417886	0.42278	0.445773
174	261	138428;138429;138430;138431;138432;138433;138434;138435;138436;138437;138438;138439	gi|643703992	237	>gi|643703992|gb|KDP21056.1| hypothetical protein JCGZ_21527 [Jatropha curcas]	0.99907	30.3113	1	S	1.15021e-05	115.14	_VPALSIS(ph)PK_	VPALS(0.001)IS(0.999)PK	VPALS(-30.31)IS(30.31)PK	7	2	496.265	0.77041	92498000	87067000	104410000	103090000	96213000	101910000	59186000	75962000	74561000	61328000	73287000	72665000	0.731082	0.717768	0.821777	0.84398	0.777507	0.755091	0.490266	0.626509	0.593633	0.57803	0.679972	0.681609
175	268	52743;52744;52745;52746;52747;52748	gi|643704031	463	>gi|643704031|gb|KDP21095.1| hypothetical protein JCGZ_21566 [Jatropha curcas]	0.999781	36.5936	1	S	0.00290878	62.916	_FESHIPFDICS(ph)DEGR_	FESHIPFDICS(1)DEGR	FES(-36.59)HIPFDICS(36.59)DEGR	11	3	630.257	0.3673	11115000	13939000	10957000	0	0	0	0	0	0	12186000	10945000	10361000	0.0878503	0.114911	0.086239	0	0	0	0	0	0	0.114856	0.10155	0.0971877
176	271	58208;58209;58210;58215;58217;58219;58220	gi|643704052	199	>gi|643704052|gb|KDP21116.1| hypothetical protein JCGZ_21587 [Jatropha curcas]	0.957934	13.5752	1	S	2.29331e-37	191.52	_GEANIS(ph)YICSR_	GEANIS(0.958)Y(0.042)ICSR	GEANIS(13.58)Y(-13.58)ICS(-49.28)R	6	2	675.281	-0.3398	0	295080000	0	362880000	389990000	354870000	0	0	0	152270000	0	159240000	0	2.4326	0	2.97084	3.15155	2.62937	0	0	0	1.43518	0	1.4937
177	273	122761;122764;122765;122766	gi|643704062	128	>gi|643704062|gb|KDP21126.1| hypothetical protein JCGZ_21597 [Jatropha curcas]	0.976579	16.201	1	S	1.89789e-13	139.48	_S(ph)LSELEFEEVK_	S(0.977)LS(0.023)ELEFEEVK	S(16.2)LS(-16.2)ELEFEEVK	1	2	695.313	-0.23818	10418000	0	15944000	0	0	0	0	0	0	0	24390000	20413000	0.0823413	0	0.12549	0	0	0	0	0	0	0	0.226296	0.191477
179	275	70391;70392;70393;70394;70395;70396;70397;70398;70399;70400;70402	gi|643704077	252	>gi|643704077|gb|KDP21141.1| hypothetical protein JCGZ_21612 [Jatropha curcas]	0.880065	8.6557	1	S	1.13176e-08	122.42	_IGEEPETS(ph)IR_	IGEEPET(0.12)S(0.88)IR	IGEEPET(-8.66)S(8.66)IR	8	2	605.771	1.4094	42694000	44147000	39927000	0	51588000	22119000	31021000	36990000	35149000	46239000	49594000	0	0.337443	0.363942	0.314253	0	0.416888	0.163888	0.256962	0.305081	0.279846	0.435813	0.460144	0
180	275	92793;92794;92796;92797;92798;92799;92800;92801;92802;92803;92804;92805;92806;92807;92809;92810;92811;92812;92813;92814;92815;92816;92817;92818;92819;92820;92821;92822;92823	gi|643704077	1071	>gi|643704077|gb|KDP21141.1| hypothetical protein JCGZ_21612 [Jatropha curcas]	0.998901	29.5856	1	S	0.000505678	90.759	_LRS(ph)GESAVSHK_	LRS(0.999)GES(0.001)AVSHK	LRS(29.59)GES(-29.59)AVS(-68.94)HK	3	3	417.534	-0.88352	34801000	25108000	29477000	0	8693600	27038000	15951000	42373000	30779000	13149000	22536000	11311000	0.275059	0.206987	0.232004	0	0.0702539	0.200335	0.13213	0.349478	0.245053	0.123932	0.209094	0.106099
181	275	93486;93487;93488;93489;93490;93491;93492	gi|643704077	113	>gi|643704077|gb|KDP21141.1| hypothetical protein JCGZ_21612 [Jatropha curcas]	0.999896	39.8241	1	S	1.86457e-39	188.27	_LSGGS(ph)PTLAGLASSK_	LSGGS(1)PTLAGLASSK	LS(-65.13)GGS(39.82)PT(-39.82)LAGLAS(-119.86)S(-127.5)K	5	2	713.353	-0.23951	91162000	107340000	82805000	46810000	0	0	0	0	0	63965000	70425000	75283000	0.720522	0.884896	0.651731	0.383225	0	0	0	0	0	0.602885	0.653418	0.706166
182	275	119633;119634;119635;119636;119637;119638;119639;119640;119641;119642;119643;119644	gi|643704077	1045	>gi|643704077|gb|KDP21141.1| hypothetical protein JCGZ_21612 [Jatropha curcas]	1	80.2448	1	S	2.58162e-13	136.33	_SEIVEIPAS(ph)PR_	SEIVEIPAS(1)PR	S(-80.24)EIVEIPAS(80.24)PR	9	2	639.31	0.80395	72625000	64848000	84874000	87188000	59837000	73959000	58670000	52362000	34055000	64466000	66869000	73459000	0.57401	0.534598	0.668016	0.713793	0.483549	0.547991	0.485992	0.431864	0.271136	0.607607	0.620425	0.689057
183	276	21257;21258;21259;21260;21261;21262;21263;107557;107558;107559;107560;107561;107562;107563;107564;107565;107566;107567;107568;107569;107570;107571	gi|643704083	255	>gi|643704083|gb|KDP21147.1| hypothetical protein JCGZ_21618 [Jatropha curcas]	0.999914	40.6516	1	S	2.17905e-29	167.97	_NPFGFRDEPLS(ph)GAGSR_	NPFGFRDEPLS(1)GAGSR	NPFGFRDEPLS(40.65)GAGS(-40.65)R	11	2	893.899	-0.84305	96702000	74822000	52502000	29412000	59499000	47077000	0	8946800	0	35531000	9326700	40421000	0.764309	0.616822	0.413226	0.240791	0.480817	0.348812	0	0.0737902	0	0.334888	0.0865351	0.379155
184	277	28306;28307;28308;28309;28310;28312;28314;28316;28317;28318;28319;28320;28322;28324;28326;28327;28328;28329;28330;28331;28332;28333;28334;28335;28336;28337	gi|643704098	440	>gi|643704098|gb|KDP21162.1| hypothetical protein JCGZ_21633 [Jatropha curcas]	0.999998	58.0808	1	S	0.00607549	133.98	_DLS(ph)LSGR_	DLS(1)LSGR	DLS(58.08)LS(-58.08)GR	3	2	414.187	0.7402	84382000	127300000	172720000	43964000	51775000	41673000	222850000	224920000	221050000	271940000	207800000	284880000	0.666935	1.04944	1.35942	0.359926	0.418399	0.308772	1.84597	1.85506	1.75994	2.5631	1.92801	2.67222
185	277	28311;28313;28315;28321;28323;28325	gi|643704098	442	>gi|643704098|gb|KDP21162.1| hypothetical protein JCGZ_21633 [Jatropha curcas]	0.99995	43.0527	1	S	0.0134548	86.136	_DLSLS(ph)GR_	DLSLS(1)GR	DLS(-43.05)LS(43.05)GR	5	2	414.187	0.50201	0	0	0	0	0	0	14871000	17691000	18747000	39750000	37615000	30137000	0	0	0	0	0	0	0.123184	0.145909	0.149258	0.374653	0.349	0.28269
189	283	134527;134528;134529;134530;134531;134532;134533;134534;134535;134536;134537;134538;134539;134540;134541;134542;134543;134544;134545;134546;134547;134548	gi|643704127	184	>gi|643704127|gb|KDP21191.1| hypothetical protein JCGZ_21662 [Jatropha curcas]	0.999859	38.6612	1	S	7.57729e-08	110.75	_VFPEEVTQVSGIEKS(ph)PK_	VFPEEVTQVSGIEKS(1)PK	VFPEEVT(-53.25)QVS(-38.66)GIEKS(38.66)PK	15	2	977.482	0.54777	79506000	83379000	78804000	64702000	25787000	85168000	54662000	58420000	44766000	67439000	68022000	71091000	0.628396	0.687365	0.620241	0.529704	0.208387	0.631043	0.452791	0.481828	0.356414	0.635628	0.631122	0.666844
190	284	17048;17049;17050;17051;17052;17053;17054;17055;17056;17057;17058;17059;17060;17061;17062;17063;17064;17065;17066;17067;17068;17069;17070;17071;115538;115539;115540;115541;115542;115543;115544;115545	gi|643704132	419	>gi|643704132|gb|KDP21196.1| hypothetical protein JCGZ_21667 [Jatropha curcas]	1	79.1955	1	S	3.98554e-15	147.73	_RDAS(ph)PDLVGFINR_	RDAS(1)PDLVGFINR	RDAS(79.2)PDLVGFINR	4	2	770.369	-1.1255	154650000	158020000	201530000	129940000	159140000	170070000	149230000	80085000	110430000	164610000	119330000	180580000	1.22232	1.30269	1.58618	1.0638	1.28603	1.26012	1.23614	0.660514	0.879211	1.55149	1.10717	1.69387
191	285	113901;113902;113903;113904;113905;113906;113907;113908;113909;113910;113911;113912;113913;113914;113915;113916;113917;113918;113919;113920;113921;113922;113923;113924	gi|643704133	851	>gi|643704133|gb|KDP21197.1| hypothetical protein JCGZ_21668 [Jatropha curcas]	0.998633	29.0321	1	S	1.4819e-21	155.88	_QPDGSFSGESPGS(ph)PTK_	QPDGSFSGESPGS(0.999)PT(0.001)K	QPDGS(-77.56)FS(-63.53)GES(-39.27)PGS(29.03)PT(-29.03)K	13	2	829.341	-0.91545	116510000	120600000	112810000	105410000	98071000	93760000	92580000	89593000	77714000	52470000	61327000	152190000	0.920867	0.99421	0.887891	0.862974	0.792522	0.694705	0.766884	0.738933	0.618736	0.494542	0.569005	1.42757
192	286	75640;75641;75642;75643;75644;75645;75646;75647;75648;75649;75650	gi|643704136	574	>gi|643704136|gb|KDP21200.1| hypothetical protein JCGZ_21671 [Jatropha curcas]	1	61.649	1	S	0.00311279	61.649	_IVM(ox)EAQAES(ph)PVR_	IVMEAQAES(1)PVR	IVMEAQAES(61.65)PVR	9	2	713.326	2.8358	38826000	34445000	34532000	40088000	34660000	50044000	22431000	0	28891000	39625000	45577000	39218000	0.306871	0.28396	0.27179	0.328194	0.280091	0.370796	0.185807	0	0.230022	0.373475	0.422873	0.367871
193	287	6550;6551;6552;6553;6554;6555;6556;6557;6558	gi|643704141	495	>gi|643704141|gb|KDP21205.1| hypothetical protein JCGZ_21676 [Jatropha curcas]	1	64.8897	1	S	1.17945e-08	95.926	_AGVS(ph)PGNYESPSVPQPEVLK_	AGVS(1)PGNYESPSVPQPEVLK	AGVS(64.89)PGNY(-64.89)ES(-73.56)PS(-79.37)VPQPEVLK	4	2	1068.01	1.3535	0	0	14864000	38223000	30509000	33536000	45371000	0	51201000	9769500	0	11278000	0	0	0.11699	0.312925	0.246546	0.248481	0.37583	0	0.407647	0.0920798	0	0.105789
194	288	83121;83122;83123;83124;83125;83126;83127;83128;83129;83130;83131;83132;83133;83134;83135;83136;83137;83138;83139;83140;83141;83142;83143;83144;83145;83146;83147;83148;83149;83150;83151;83152;83153;83154;83155;83156;83157;83158;83159;83160;83161;83162;83163;83164;83165;83166;83167;83168	gi|643704151	521	>gi|643704151|gb|KDP21215.1| hypothetical protein JCGZ_21686 [Jatropha curcas]	0.999946	42.6826	1	S	0.00517302	124.23	_LASMS(ph)PR_	LASMS(1)PR	LAS(-42.68)MS(42.68)PR	5	2	421.186	0.02031	295380000	299170000	295610000	197500000	198520000	213280000	281630000	267580000	261810000	173570000	188430000	176190000	2.33461	2.46632	2.32665	1.6169	1.60426	1.58027	2.33288	2.20691	2.08445	1.63594	1.74829	1.65269
195	288	115413;115414;115415;115416;115417	gi|643704151	453	>gi|643704151|gb|KDP21215.1| hypothetical protein JCGZ_21686 [Jatropha curcas]	1	49.9729	1	S	0.00842671	54.15	_RAS(ph)FPLNIENQENGVR_	RAS(1)FPLNIENQENGVR	RAS(49.97)FPLNIENQENGVR	3	2	962.457	0.037994	0	0	0	16227000	7282200	0	10665000	0	0	0	7105100	0	0	0	0	0.132848	0.0588482	0	0.0883433	0	0	0	0.0659226	0
197	293	13122;13123;13124;13125;13126;13127;13128;13129;13130;13131;13132;13133;13134;13135;13136;13137	gi|643704165	744	>gi|643704165|gb|KDP21229.1| hypothetical protein JCGZ_21700 [Jatropha curcas]	0.908503	9.9692	1	S	0.00593906	71.548	_ASS(ph)VPPPENPK_	AS(0.091)S(0.909)VPPPENPK	AS(-9.97)S(9.97)VPPPENPK	3	2	601.776	0.021077	87072000	72755000	63452000	154750000	141370000	159650000	169060000	143000000	144920000	62949000	58992000	70510000	0.688196	0.599782	0.49941	1.26691	1.14243	1.18291	1.4004	1.17942	1.15381	0.593309	0.54734	0.661394
198	293	94001;94003;94007;94008;94010;94012;94016	gi|643704165	600	>gi|643704165|gb|KDP21229.1| hypothetical protein JCGZ_21700 [Jatropha curcas]	0.958884	16.7553	1	S	0.0163918	66.056	_LSPS(ph)PSSR_	LS(0.001)PS(0.959)PS(0.02)S(0.02)R	LS(-31.8)PS(16.76)PS(-16.76)S(-16.76)R	4	2	455.705	0.18545	0	0	11298000	20232000	0	0	0	0	0	12359000	16214000	13966000	0	0	0.0889229	0.165636	0	0	0	0	0	0.116486	0.150437	0.131003
199	293	93999;94000;94002;94004;94005;94006;94009;94011;94013;94014;94015;94017	gi|643704165	602	>gi|643704165|gb|KDP21229.1| hypothetical protein JCGZ_21700 [Jatropha curcas]	0.841482	7.73329	1	S	0.00134348	99.568	_LSPSPS(ph)SR_	LSPS(0.017)PS(0.841)S(0.142)R	LS(-72.15)PS(-17.02)PS(7.73)S(-7.73)R	6	2	455.705	2.6664	207400000	175690000	163450000	275180000	249630000	239370000	650280000	855830000	742530000	186540000	173080000	147380000	1.63924	1.44836	1.28646	2.25285	2.01729	1.77359	5.38658	7.0586	5.91181	1.75818	1.60587	1.38245
200	298	34710;34711;34712;34713;34714;34715;34716;34717;34718;34719;34720;34721;34722;34723;34724;34725;34726;34727;34728;34729;34730;34731;34732;34733;34734;34735;34736;34737;34738	gi|643704198	20	>gi|643704198|gb|KDP21262.1| hypothetical protein JCGZ_21733 [Jatropha curcas]	0.999957	43.6714	1	S	0.0114488	93.178	_DVS(ph)LTGR_	DVS(1)LTGR	DVS(43.67)LT(-43.67)GR	3	2	414.187	-0.43249	378300000	225130000	344220000	107260000	101000000	110750000	433820000	503550000	439220000	473460000	547980000	479990000	2.98999	1.85594	2.70924	0.878119	0.816191	0.82059	3.59354	4.15311	3.49694	4.46247	5.08427	4.50238
201	299	96648;96649;96650;96651;96652;96653;96654;96655;96656;96657;124880;124881;124882;124883;124884;124886;124887;124888;124890;124893;124895	gi|643704206	268	>gi|643704206|gb|KDP21270.1| hypothetical protein JCGZ_21741 [Jatropha curcas]	0.992792	21.3907	1	S	4.97849e-33	180.74	_S(ph)PTKETLPLSLK_	S(0.993)PT(0.007)KETLPLSLK	S(21.39)PT(-21.39)KET(-80.51)LPLS(-146.94)LK	1	2	697.371	-0.73337	95194000	62908000	0	217000000	200960000	231020000	130440000	193020000	177730000	160990000	165710000	165810000	0.75239	0.518605	0	1.77654	1.62398	1.71172	1.0805	1.59196	1.41503	1.51737	1.53749	1.55532
202	300	134770;134771;134772;134773;134774;134775;134776;134777;134778;134779;134780;134781;134782;134783;134784;134785;134786;134787;134788;134789;134790;134791	gi|643704210	785	>gi|643704210|gb|KDP21274.1| hypothetical protein JCGZ_21745 [Jatropha curcas]	1	84.4592	1	S	4.22149e-13	119.62	_VGDGEGS(ph)PNGAGATGINK_	VGDGEGS(1)PNGAGATGINK	VGDGEGS(84.46)PNGAGAT(-84.46)GINK	7	2	840.865	-2.6986	245510000	214500000	244320000	341820000	303340000	318540000	149270000	125890000	121260000	110260000	92665000	104840000	1.94045	1.76831	1.92296	2.79842	2.45132	2.36019	1.23647	1.0383	0.965437	1.03923	0.859765	0.983415
203	301	124362;124363;124364;124365;124366	gi|643704219	729	>gi|643704219|gb|KDP21283.1| hypothetical protein JCGZ_21754 [Jatropha curcas]	1	86.4628	1	S	0.00075437	86.463	_S(ph)PPAPVLPVR_	S(1)PPAPVLPVR	S(86.46)PPAPVLPVR	1	2	556.797	0.45494	0	25179000	0	0	0	0	0	0	0	35082000	32623000	34792000	0	0.207572	0	0	0	0	0	0	0	0.330656	0.302683	0.326354
204	302	62152;62153;62154	gi|643704228	197	>gi|643704228|gb|KDP21292.1| hypothetical protein JCGZ_21763 [Jatropha curcas]	1	41.5417	1	S	0.00525576	67.415	_GLS(ph)PPRNVEELQR_	GLS(1)PPRNVEELQR	GLS(41.54)PPRNVEELQR	3	3	525.594	-0.56433	0	0	0	18825000	23649000	23929000	0	0	0	0	0	0	0	0	0	0.154117	0.19111	0.177299	0	0	0	0	0	0
205	302	126725;126726;126727;126728;126729;126730;126731;126732;126733;126734;126735;126736;126737	gi|643704228	159	>gi|643704228|gb|KDP21292.1| hypothetical protein JCGZ_21763 [Jatropha curcas]	1	86.9195	1	S	4.20641e-18	130.47	_S(ph)VDNLPQVDLSR_	S(1)VDNLPQVDLSR	S(86.92)VDNLPQVDLS(-86.92)R	1	2	711.835	0.057819	0	0	0	85555000	57433000	82757000	59258000	56103000	79772000	58399000	61385000	0	0	0	0	0.700424	0.464122	0.613179	0.490862	0.462719	0.635121	0.550424	0.569543	0
206	303	125295;125296;125301;125303;125306;125309;125311;125313;125315	gi|643704230	6	>gi|643704230|gb|KDP21294.1| hypothetical protein JCGZ_21765 [Jatropha curcas]	0.99302	21.531	1	S	0.000258753	91.62	_S(ph)RPESLDESK_	S(0.993)RPES(0.007)LDESK	S(21.53)RPES(-21.53)LDES(-69.56)K	1	2	614.266	0.68136	0	4250400	6622300	0	13587000	16912000	16151000	0	13552000	3579400	2248400	0	0	0.0350397	0.052122	0	0.109798	0.125308	0.133786	0	0.107897	0.0337367	0.0208611	0
207	306	15463;15464;15465;15466;15467;15468;15469;15470	gi|643704237	172	>gi|643704237|gb|KDP21301.1| hypothetical protein JCGZ_21772 [Jatropha curcas]	1	66.3098	1	S	2.2425e-07	109.61	_AYAENNAVDVAPNS(ph)PR_	AYAENNAVDVAPNS(1)PR	AY(-66.31)AENNAVDVAPNS(66.31)PR	14	2	884.389	-0.86925	14287000	36217000	41054000	0	0	42076000	10084000	0	0	0	6165600	0	0.112921	0.298568	0.323123	0	0	0.311758	0.0835306	0	0	0	0.0572057	0
208	312	142399;142400;142401;142402;142403;142404;142405;142406;142407;142408;142409;142411	gi|643704264	569	>gi|643704264|gb|KDP21328.1| hypothetical protein JCGZ_21799 [Jatropha curcas]	0.999517	33.1613	1	S	2.05792e-09	161.67	_VVSLS(ph)PSFR_	VVSLS(1)PSFR	VVS(-69.46)LS(33.16)PS(-33.16)FR	5	2	536.265	0.32781	64307000	62779000	70734000	72706000	61556000	70791000	63483000	81342000	67612000	53574000	58728000	59846000	0.508267	0.517541	0.556724	0.595232	0.49744	0.524518	0.52586	0.670881	0.538307	0.504947	0.544891	0.561365
209	314	73910;73911;73912;73913;73914	gi|643704283	153	>gi|643704283|gb|KDP21347.1| hypothetical protein JCGZ_21818 [Jatropha curcas]	0.981966	17.36	1	S	0.00595061	65.472	_IQQTPGVS(ph)PKPR_	IQQT(0.018)PGVS(0.982)PKPR	IQQT(-17.36)PGVS(17.36)PKPR	8	2	694.358	-2.1395	4094000	0	0	0	0	11891000	10222000	0	11786000	0	0	2816800	0.032358	0	0	0	0	0.0881051	0.0846737	0	0.0938367	0	0	0.026422
210	320	22638;22639;22640;22641;22642;22643;22644;22645;22646;22647;22648;22649;22650;22651;22652;22653;22654;22655;22656	gi|643704314	77	>gi|643704314|gb|KDP21378.1| hypothetical protein JCGZ_21849 [Jatropha curcas]	0.996738	24.8511	1	S	2.7013e-64	212.83	_DGALTSNDDLESIS(ph)AR_	DGALTSNDDLES(0.003)IS(0.997)AR	DGALT(-149.46)S(-130.81)NDDLES(-24.85)IS(24.85)AR	14	2	872.375	2.8248	70270000	44512000	61672000	52424000	50306000	75253000	20186000	0	19464000	73236000	72641000	80151000	0.555397	0.366951	0.4854	0.429186	0.406528	0.557579	0.16721	0	0.154967	0.690266	0.673978	0.751828
211	322	7354;7355;7356;7357;7358;7359;7360	gi|643704327	379	>gi|643704327|gb|KDP21391.1| hypothetical protein JCGZ_21862 [Jatropha curcas]	0.999224	31.0967	1	S	0.00493314	73.881	_AIS(ph)ESNREPK_	AIS(0.999)ES(0.001)NREPK	AIS(31.1)ES(-31.1)NREPK	3	2	605.777	-0.20981	12805000	0	19185000	0	8979300	0	0	0	24804000	0	0	20335000	0.101208	0	0.150999	0	0.0725626	0	0	0	0.197482	0	0	0.190745
212	322	86630;86631;86634;86641;86643;86647;86649;86650	gi|643704327	367	>gi|643704327|gb|KDP21391.1| hypothetical protein JCGZ_21862 [Jatropha curcas]	0.84606	7.63051	1	S	0.0196978	51.127	_LGESHEAM(ox)KS(ph)SPIR_	LGES(0.008)HEAMKS(0.846)S(0.146)PIR	LGES(-20.27)HEAMKS(7.63)S(-7.63)PIR	10	3	546.583	-0.079937	19004000	0	0	9916400	43341000	0	0	12936000	16457000	5093300	5323200	0	0.150203	0	0	0.0811839	0.350243	0	0	0.106692	0.131026	0.0480055	0.0493898	0
213	322	86632;86633;86636;86638;86644;86645;86648;86651	gi|643704327	368	>gi|643704327|gb|KDP21391.1| hypothetical protein JCGZ_21862 [Jatropha curcas]	0.836366	7.15916	1	S	0.00331567	63.614	_LGESHEAM(ox)KSS(ph)PIR_	LGES(0.003)HEAMKS(0.161)S(0.836)PIR	LGES(-24.81)HEAMKS(-7.16)S(7.16)PIR	11	3	546.583	-0.53675	6624700	7635000	10065000	0	0	58820000	0	0	5480700	0	0	13265000	0.05236	0.0629419	0.0792184	0	0	0.43582	0	0	0.0436357	0	0	0.124428
214	322	124379;124380;124381;124382;124383;124384;124385;124386;124387;124388;124389;124390;124391;124392;124393;124394;124395;124396;124397;124398;124399;124400;124401;124402	gi|643704327	486	>gi|643704327|gb|KDP21391.1| hypothetical protein JCGZ_21862 [Jatropha curcas]	1	35.6774	1	S	0.000520193	90.689	_S(ph)PPDNLVHK_	S(1)PPDNLVHK	S(35.68)PPDNLVHK	1	2	543.753	-1.1084	169200000	185740000	233040000	231640000	291360000	293050000	307780000	214030000	326880000	187300000	162980000	234870000	1.33732	1.53121	1.83418	1.8964	2.35451	2.17132	2.54949	1.76525	2.60252	1.76535	1.51216	2.20312
215	323	67247;67248;67250;67251;67253;67255;67256;67257;67258;67260;67261;67262	gi|643704330	82	>gi|643704330|gb|KDP21394.1| hypothetical protein JCGZ_21865 [Jatropha curcas]	0.83554	7.13484	1	S	1.56829e-47	199.37	_HVAS(ph)SSFTPDIDK_	HVAS(0.836)S(0.162)S(0.003)FTPDIDK	HVAS(7.13)S(-7.13)S(-24.69)FT(-50.7)PDIDK	4	2	742.327	0.51948	23323000	51549000	26776000	39170000	31951000	24848000	66997000	104980000	0	23033000	0	0	0.184339	0.424963	0.210745	0.320678	0.258199	0.184109	0.554968	0.86584	0	0.217091	0	0
217	324	12959;12960;12961;12962;12963;12964;12965;12966;12967;12968;12969;12970	gi|643704332	1172	>gi|643704332|gb|KDP21396.1| hypothetical protein JCGZ_21867 [Jatropha curcas]	0.989802	19.8706	1	S	3.67126e-24	154.34	_ASS(ph)INDASLHSATDFGVK_	AS(0.01)S(0.99)INDASLHSATDFGVK	AS(-19.87)S(19.87)INDAS(-65.56)LHS(-87)AT(-98.85)DFGVK	3	2	950.428	-0.28281	63501000	70753000	61429000	75801000	63692000	54124000	73677000	66241000	65923000	35268000	34203000	25409000	0.501897	0.583278	0.483488	0.62057	0.514702	0.401026	0.610302	0.546333	0.52486	0.332409	0.317343	0.23834
218	325	122640;122641;122642;122643;122644;122645	gi|643704334	59	>gi|643704334|gb|KDP21398.1| hypothetical protein JCGZ_21869 [Jatropha curcas]	1	72.1869	1	S	1.24009e-06	78.428	_SLPGNPDPDAEVIALS(ph)PK_	SLPGNPDPDAEVIALS(1)PK	S(-72.19)LPGNPDPDAEVIALS(72.19)PK	16	2	950.459	-0.57852	0	0	11234000	0	0	0	0	0	0	15879000	20042000	18145000	0	0	0.0884192	0	0	0	0	0	0	0.149663	0.185954	0.170203
219	326	64240;64241;64242;64244	gi|643704340	3	>gi|643704340|gb|KDP21404.1| hypothetical protein JCGZ_21875 [Jatropha curcas]	0.999974	45.8083	1	S	2.93575e-08	108.17	_(ac)GS(ph)PLGTTNIDTEMHNLR_	GS(1)PLGTTNIDTEMHNLR	GS(45.81)PLGT(-45.81)T(-67.21)NIDT(-93.7)EMHNLR	2	2	989.44	0.89732	0	0	0	0	0	0	0	0	18759000	0	0	0	0	0	0	0	0	0	0	0	0.149354	0	0	0
220	328	3272;3273;3274	gi|643704349	443	>gi|643704349|gb|KDP21413.1| hypothetical protein JCGZ_21884 [Jatropha curcas]	0.979078	19.0576	1	S	3.06953e-05	72.805	_ADVGLLPSVES(ph)PDVSVNAPR_	ADVGLLPS(0.012)VES(0.979)PDVS(0.009)VNAPR	ADVGLLPS(-19.06)VES(19.06)PDVS(-20.48)VNAPR	11	2	1051.51	0.27649	7580800	0	8479100	0	0	0	0	0	0	0	0	0	0.0599168	0	0.0667363	0	0	0	0	0	0	0	0	0
221	329	16585;16586;16587;16588;16589;16590;16591;16592;16593;16594;16595	gi|643704352	150	>gi|643704352|gb|KDP21416.1| hypothetical protein JCGZ_21887 [Jatropha curcas]	0.992803	21.3974	1	S	0.00168357	67.646	_DALGM(ox)S(ph)PSQAHAVK_	DALGMS(0.993)PS(0.007)QAHAVK	DALGMS(21.4)PS(-21.4)QAHAVK	6	2	754.334	-2.7762	14662000	518890000	0	24368000	0	46790000	18531000	0	0	16335000	0	5581300	0.115885	4.27766	0	0.199497	0	0.346685	0.153501	0	0	0.153961	0	0.0523534
222	329	93540;93541;93542;93543;93544;93545;93546;93547;93548;93549;93550;93551	gi|643704352	1685	>gi|643704352|gb|KDP21416.1| hypothetical protein JCGZ_21887 [Jatropha curcas]	0.999776	36.4918	1	S	3.00339e-13	138.55	_LSGS(ph)RQEVNER_	LSGS(1)RQEVNER	LS(-36.49)GS(36.49)RQEVNER	4	2	677.809	0.41886	37019000	45663000	54068000	25207000	36226000	44413000	22107000	24509000	38100000	34875000	24396000	35298000	0.292589	0.376439	0.425552	0.206365	0.292746	0.329073	0.183123	0.202142	0.303341	0.328705	0.226351	0.331101
223	330	70649;70650;70651;70652;70653;70654;70655;70656;70657;70658;70659;70660;70661;70662;70663;70664;70665;70666;70667;70668;70669;70670;70671	gi|643704353	649	>gi|643704353|gb|KDP21417.1| hypothetical protein JCGZ_21888 [Jatropha curcas]	0.999998	57.5789	1	S	9.27432e-47	163.35	_IGLDLS(ph)DDDETQHTTK_	IGLDLS(1)DDDETQHTTK	IGLDLS(57.58)DDDET(-57.58)QHT(-84.56)T(-92.94)K	6	2	934.401	-0.98226	58933000	55511000	57720000	20829000	63918000	60278000	23282000	57860000	28512000	44392000	40122000	80464000	0.465792	0.457625	0.454295	0.170523	0.516528	0.446623	0.192856	0.47721	0.227004	0.418405	0.37226	0.754764
224	331	15408;15409;15410;15411;15412;15413;15414;15415;15416;15417;15418;15419;15420;15421;15422;15423;15424;15425;15426;15427;15428;15429;15430;15431	gi|643704354	26	>gi|643704354|gb|KDP21418.1| hypothetical protein JCGZ_21889 [Jatropha curcas]	0.999989	49.4262	1	S	2.52845e-05	107.11	_AWS(ph)RDGEVQTK_	AWS(1)RDGEVQTK	AWS(49.43)RDGEVQT(-49.43)K	3	3	452.87	1.2091	52215000	50649000	67441000	95477000	122040000	140280000	8400600	57979000	56719000	45128000	27902000	45431000	0.412695	0.417543	0.530806	0.781654	0.986218	1.03939	0.0695862	0.478191	0.45158	0.425342	0.258881	0.42615
225	338	97364;97366;97367;97369;97370;97372;97373;97374;97375;97376;97377;97378;97379;97380;97381;97382;97383;97384;97385;97386;97387;97388;97389;97390;97391;97392;97393;97394;97395;97396;97397;97398;97399;97400;97401;97402	gi|643704396	7	>gi|643704396|gb|KDP21460.1| hypothetical protein JCGZ_21931 [Jatropha curcas]	0.999997	54.8368	1	S	3.26638e-20	148.96	_(ac)M(ox)DPTTQS(ph)FQHR_	MDPTTQS(1)FQHR	MDPT(-73.97)T(-54.84)QS(54.84)FQHR	7	2	743.295	-0.1444	298750000	245090000	166940000	189460000	167230000	145620000	514830000	202240000	233080000	200700000	258310000	290600000	2.36125	2.02049	1.31393	1.55108	1.3514	1.07896	4.26458	1.66801	1.85572	1.89164	2.39665	2.72587
226	340	1598;1599;1600;1601;1602;1603;1604;1605;1606;1607;1608;1609;1610	gi|643704398	7	>gi|643704398|gb|KDP21462.1| hypothetical protein JCGZ_21933 [Jatropha curcas]	0.996152	24.2404	1;2	S	8.08145e-05	91.657	_(ac)AASVDS(ph)PSPAHLNK_	AASVDS(0.996)PS(0.004)PAHLNK	AAS(-40.19)VDS(24.24)PS(-24.24)PAHLNK	6	2	758.346	-2.2014	14988000	0	64966000	6713100	0	56546000	52742000	42953000	8941100	3094100	0	0	0.118462	0	0.511326	0.054959	0	0.418971	0.436887	0.354262	0.0711864	0.0291626	0	0
228	343	89947;89948;89949;89950;89951;89952;89953	gi|643704430	995	>gi|643704430|gb|KDP21494.1| hypothetical protein JCGZ_21965 [Jatropha curcas]	0.994912	22.9122	1	S	2.80994e-05	85.974	_LLSAAAPPGS(ph)FAQENR_	LLS(0.005)AAAPPGS(0.995)FAQENR	LLS(-22.91)AAAPPGS(22.91)FAQENR	10	2	854.906	-3.5354	41148000	47452000	44251000	0	36249000	82351000	0	0	0	0	0	34226000	0.325224	0.391188	0.348285	0	0.292932	0.610171	0	0	0	0	0	0.321045
229	345	97503;97504;97505;97506;97507;97508;97509;97510;97511;97512;97513;97514;97515;97516;97517	gi|643704436	7	>gi|643704436|gb|KDP21500.1| hypothetical protein JCGZ_21971 [Jatropha curcas]	0.982397	18.4853	1	S	0.00125535	74.78	_(ac)MDSDSHS(ph)PTK_	MDSDS(0.004)HS(0.982)PT(0.014)K	MDS(-43.92)DS(-24.31)HS(18.49)PT(-18.49)K	7	2	613.723	-0.40168	17747000	13275000	20199000	16162000	16074000	16709000	0	15385000	16144000	13631000	14928000	14787000	0.140268	0.109437	0.15898	0.132316	0.129896	0.123804	0	0.12689	0.128534	0.128475	0.138505	0.138704
230	347	796;797;798;799;800;801;802;803;804;805;806;807;808;809;810;811;812	gi|643704446	7	>gi|643704446|gb|KDP21510.1| hypothetical protein JCGZ_21981 [Jatropha curcas]	0.879587	8.63605	1	S	0.0164463	53.252	_(ac)AAGPAS(ph)PTDR_	AAGPAS(0.88)PT(0.12)DR	AAGPAS(8.64)PT(-8.64)DR	6	2	532.724	-0.024152	19703000	22281000	20661000	12292000	16971000	16360000	19788000	10008000	42549000	15663000	15462000	15252000	0.155728	0.183681	0.162616	0.100632	0.137144	0.121218	0.163913	0.0825426	0.338763	0.147627	0.14346	0.143066
232	348	140376;140377;140378;140379;140380;140381;140382;140383;140384;140385;140386;140387;140388;140389;140390;140391;140392;140393;140394;140395;140396;140397;140398;140399;140400;140401	gi|643704447	388	>gi|643704447|gb|KDP21511.1| hypothetical protein JCGZ_21982 [Jatropha curcas]	0.995178	23.5345	1	S	1.94686e-14	144.18	_VSHSGS(ph)PNKVDLR_	VSHS(0.004)GS(0.995)PNKVDLR	VS(-33.83)HS(-23.53)GS(23.53)PNKVDLR	6	2	738.354	0.20436	242450000	211490000	236040000	84031000	172970000	269350000	247850000	236700000	296170000	120820000	148190000	162000000	1.91627	1.74349	1.85779	0.687947	1.39779	1.99572	2.05306	1.95222	2.35802	1.13876	1.37494	1.51958
233	351	55991;55992;55993;55994	gi|643704462	460	>gi|643704462|gb|KDP21526.1| hypothetical protein JCGZ_21997 [Jatropha curcas]	0.882534	8.84218	1	S	0.000589108	80.534	_FTPEGATHLS(ph)TR_	FTPEGAT(0.002)HLS(0.883)T(0.115)R	FT(-72.81)PEGAT(-25.94)HLS(8.84)T(-8.84)R	10	2	698.816	0.3673	0	0	33179000	0	0	0	0	0	0	35216000	32271000	35722000	0	0	0.261141	0	0	0	0	0	0	0.331919	0.299417	0.335078
234	352	88242;88243;88244;88245;88246;88247;88248;88249;88250;88251;88252;88253;88254;88255;88261;88262;88264;88265;88266	gi|643704473	844	>gi|643704473|gb|KDP21537.1| hypothetical protein JCGZ_22008 [Jatropha curcas]	0.984569	18.5746	1	S	6.91598e-32	162.76	_LIHPLPPPLQS(ph)PETSPER_	LIHPLPPPLQS(0.985)PET(0.014)S(0.002)PER	LIHPLPPPLQS(18.57)PET(-18.57)S(-27.48)PER	11	3	696.689	-0.36583	190050000	0	0	253040000	209230000	249110000	183500000	188200000	209920000	164800000	51080000	172280000	1.50211	0	0	2.0716	1.69081	1.84575	1.52002	1.55221	1.67132	1.55328	0.473931	1.61601
236	352	113725;113726;113727;113728;113729;113730;113731;113732;113733;113734;113735;113736	gi|643704473	497	>gi|643704473|gb|KDP21537.1| hypothetical protein JCGZ_22008 [Jatropha curcas]	1	137.35	1	S	2.80326e-39	202.25	_QLS(ph)LDQFENESR_	QLS(1)LDQFENESR	QLS(137.35)LDQFENES(-137.35)R	3	2	773.333	0.25887	105810000	125300000	126600000	70970000	76907000	68317000	119530000	95641000	89065000	125220000	102960000	110150000	0.836297	1.03296	0.996428	0.581019	0.621493	0.506187	0.990124	0.788815	0.70911	1.18023	0.955285	1.03322
237	353	121777;121778	gi|643704475	576	>gi|643704475|gb|KDP21539.1| hypothetical protein JCGZ_22010 [Jatropha curcas]	0.999697	35.9545	1	S	0.0160665	63.401	_SIS(ph)LDKFSK_	SIS(1)LDKFSK	S(-35.95)IS(35.95)LDKFS(-43.03)K	3	2	552.77	-4.0501	0	0	0	0	18346000	18463000	0	0	0	0	0	0	0	0	0	0	0.148256	0.1368	0	0	0	0	0	0
238	354	37071;37072;37073;37074;37075;37076;37077;37078;37079;37080;37081;37082	gi|643704477	44	>gi|643704477|gb|KDP21541.1| hypothetical protein JCGZ_22012 [Jatropha curcas]	1	78.6898	1	S	8.6565e-06	105.46	_EAS(ph)PDDFDEVRPK_	EAS(1)PDDFDEVRPK	EAS(78.69)PDDFDEVRPK	3	2	792.833	-0.80932	49044000	52233000	46042000	59193000	60435000	60383000	35326000	31546000	34759000	37877000	38965000	35624000	0.387632	0.430602	0.362382	0.484603	0.488381	0.447401	0.292622	0.260181	0.276741	0.356999	0.361525	0.334159
239	355	128870;128871;128872;128873;128874;128875;128876;128877;128878;128879;128880;128881;128882;128883;128884;128885;128886;128887;128888;128889;128890;128891;128892;128893	gi|643704478	173	>gi|643704478|gb|KDP21542.1| hypothetical protein JCGZ_22013 [Jatropha curcas]	0.999999	62.4623	1	S	3.10082e-09	120.9	_TIAGPAIHPAGS(ph)FGR_	TIAGPAIHPAGS(1)FGR	T(-62.46)IAGPAIHPAGS(62.46)FGR	12	2	766.374	-0.69467	215770000	206540000	209510000	101480000	93206000	96349000	130340000	138170000	108370000	145670000	168750000	151940000	1.70539	1.70269	1.64899	0.830799	0.753207	0.713887	1.07967	1.13958	0.86281	1.37297	1.5657	1.42522
240	359	127487;127488;127489;127490;127491;127492;127493;127494	gi|643704761	486	>gi|643704761|gb|KDP21613.1| hypothetical protein JCGZ_03284 [Jatropha curcas]	0.999749	36.1848	1	S	0.0100923	55.461	_S(ph)WPSAPSAR_	S(1)WPSAPSAR	S(36.18)WPS(-36.18)APS(-49.74)AR	1	2	519.724	1.2184	19800000	11477000	15076000	20631000	18766000	20363000	9613200	0	0	0	0	0	0.156494	0.0946148	0.118658	0.168902	0.15165	0.150877	0.0796307	0	0	0	0	0
241	361	99428;99429;99430;99431;99432;99433;99434;99435;99436;99437;99438;99439;99440;99441;99442;99443;99444;99445;99446;99447;99448;99449	gi|643704768	241	>gi|643704768|gb|KDP21620.1| hypothetical protein JCGZ_03291 [Jatropha curcas]	1	79.9148	1	S	5.80568e-14	135.81	_M(ox)GCQS(ph)PVQTIQK_	MGCQS(1)PVQTIQK	MGCQS(79.91)PVQT(-79.91)IQK	5	2	736.817	-0.43612	57246000	89966000	110560000	200460000	180750000	172850000	106110000	134270000	114040000	97762000	96740000	93106000	0.452459	0.741667	0.870182	1.64113	1.46066	1.28071	0.87896	1.10741	0.907953	0.921429	0.897574	0.873348
242	363;394;894;1862;3729	11507;11508;11509;11510;11511;11512;11513;11514;11515;11516;11517;11518;11519;11520;11521;11522;11523;11524;11525;11526;11527;11528;11529;11530;11531;11532;11533;11534;11535;11536;11537;11538;11539;11540;11541;11542;11543;11544;11545;11546;11547;11548	gi|643704771;gi|643705231;gi|643711911;gi|643712527;gi|643706051;gi|643740907;gi|643722586;gi|643739993	343;367;328;346;327;313;348;341	>gi|643704771|gb|KDP21623.1| hypothetical protein JCGZ_03294 [Jatropha curcas];>gi|643705231|gb|KDP21848.1| hypothetical protein JCGZ_00635 [Jatropha curcas];>gi|643711911|gb|KDP25339.1| hypothetical protein JCGZ_20495 [Jatropha curcas];>gi|643712527|gb|KD	1	56.9157	1	S	0.00218046	90.906	_AS(ph)AEVLGK_	AS(1)AEVLGK	AS(56.92)AEVLGK	2	1	854.402	-1.0517	8560700000	8453800000	8074200000	6454500000	5815700000	6634400000	9734200000	9879000000	8665300000	9255700000	9180400000	8939600000	67.6617	69.6919	63.5494	52.8419	46.9973	49.1569	80.633	81.4787	68.9906	87.2371	85.1777	83.8548
243	363	22079;22080;22081;22082;22083;22084;22085	gi|643704771	314	>gi|643704771|gb|KDP21623.1| hypothetical protein JCGZ_03294 [Jatropha curcas]	1	86.9442	1	S	0.0012267	86.944	_DFGS(ph)GVQEAEK_	DFGS(1)GVQEAEK	DFGS(86.94)GVQEAEK	4	2	623.753	-0.61411	17850000	17283000	16906000	11397000	0	0	0	0	0	18810000	16136000	20861000	0.141082	0.142479	0.133062	0.0933053	0	0	0	0	0	0.177289	0.149713	0.195679
244	364	142454;142455;142457;142458;142459	gi|643704775	99	>gi|643704775|gb|KDP21627.1| hypothetical protein JCGZ_03298 [Jatropha curcas]	0.853202	7.91575	1	S	2.12391e-22	111.62	_VVSVS(ph)SGGASSDISLK_	VVS(0.009)VS(0.853)S(0.138)GGASSDISLK	VVS(-20)VS(7.92)S(-7.92)GGAS(-33.65)S(-45.7)DIS(-65.8)LK	5	2	786.879	0.52538	40980000	42793000	8486600	29033000	0	0	0	0	0	0	0	0	0.323896	0.35278	0.0667953	0.237688	0	0	0	0	0	0	0	0
245	365	60046;60047;60048;60049;60050;60051;60052	gi|643704777	853	>gi|643704777|gb|KDP21629.1| hypothetical protein JCGZ_03300 [Jatropha curcas]	1	62.3026	1	S	0.0103712	73.067	_GGGS(ph)PLHR_	GGGS(1)PLHR	GGGS(62.3)PLHR	4	2	430.692	0.77965	6864400	9628200	8241200	0	2504000	0	0	0	0	3783600	2423900	3616000	0.0542546	0.0793735	0.0648638	0	0.0202351	0	0	0	0	0.0356613	0.0224895	0.0339186
246	365	73380;73381;73382;73383;73384;73385;73386;73387;73388;73389;73390	gi|643704777	557	>gi|643704777|gb|KDP21629.1| hypothetical protein JCGZ_03300 [Jatropha curcas]	0.999852	39.3302	1	S	8.84347e-09	126.09	_IPFS(ph)AEATTSR_	IPFS(1)AEATTSR	IPFS(39.33)AEAT(-39.33)T(-45.18)S(-59.07)R	4	2	630.287	0.5454	38528000	46168000	42264000	42143000	0	36560000	20413000	31423000	0	31318000	40291000	36971000	0.304516	0.380603	0.332646	0.345018	0	0.270887	0.169091	0.259166	0	0.295179	0.373828	0.346794
247	368	96032;96033;96034;96035;96036;96037;96038;96039;96040;96041;96042;96043;96044;96045;96046;96047;96048;96049;96050;96051;96052;96053;96054;96055;96056;96057;96058;96059;96060;96061;96062;96063;96064;96065;96066;96067;96068;96069;96070;96071;96072;96073;96074;96075;96076	gi|643704794	203	>gi|643704794|gb|KDP21646.1| hypothetical protein JCGZ_03317 [Jatropha curcas]	1	90.1488	1	S	0.00173819	95.483	_LVS(ph)GLDDK_	LVS(1)GLDDK	LVS(90.15)GLDDK	3	2	463.715	0.30386	155990000	180040000	173400000	52200000	92353000	116110000	57538000	94489000	119820000	108340000	160380000	145310000	1.23291	1.48422	1.36478	0.427352	0.746314	0.860304	0.476615	0.779313	0.953972	1.02113	1.48804	1.36303
248	370	6713;6714;6715;6716;6717;6718;6719;6720;6721;6722;6723;6724;6725;6726;6727	gi|643704800	39	>gi|643704800|gb|KDP21652.1| hypothetical protein JCGZ_03323 [Jatropha curcas]	1	62.3026	1	S	0.0192731	62.303	_AHS(ph)EVHFR_	AHS(1)EVHFR	AHS(62.3)EVHFR	3	3	354.822	-0.25688	12197000	17358000	18222000	0	0	0	10860000	0	14274000	13533000	17175000	13837000	0.0964021	0.143097	0.143419	0	0	0	0.0899586	0	0.113645	0.127552	0.159353	0.129793
249	373	132761;132762;132763;132764;132765;132766;132767;132768;132769;132770	gi|643704839	76	>gi|643704839|gb|KDP21691.1| hypothetical protein JCGZ_03362 [Jatropha curcas]	1	50.8344	1	S	0.0103967	80.455	_VDS(ph)ILKK_	VDS(1)ILKK	VDS(50.83)ILKK	3	2	441.738	0.25857	14523000	11553000	12613000	22697000	22222000	18690000	0	0	26875000	9745500	10505000	9399000	0.114786	0.0952413	0.0992728	0.185816	0.179578	0.138482	0	0	0.213971	0.0918536	0.0974676	0.088164
250	374	58124;58125;58126;58127;58128	gi|643704842	211	>gi|643704842|gb|KDP21694.1| hypothetical protein JCGZ_03365 [Jatropha curcas]	1	88.7296	1	S	5.05393e-07	91.076	_GDVVS(ph)INNALER_	GDVVS(1)INNALER	GDVVS(88.73)INNALER	5	2	683.822	0.25811	0	0	0	0	0	0	0	0	0	30354000	22236000	23393000	0	0	0	0	0	0	0	0	0	0.286093	0.20631	0.21943
251	377	120511;120512;120513;120514;120515;120516;120517;120518;120519;120520;120521;120522;120523;120524;120525;120526;120527;120528;120529;120530;120531	gi|643705093	107	>gi|643705093|gb|KDP21746.1| hypothetical protein JCGZ_03376 [Jatropha curcas]	0.996771	24.8949	1	S	0.000136919	92.939	_SFS(ph)QHNVAPGGK_	S(0.003)FS(0.997)QHNVAPGGK	S(-24.89)FS(24.89)QHNVAPGGK	3	2	654.79	-0.44114	32042000	17913000	41933000	94118000	73407000	91193000	39543000	10368000	22510000	5710600	0	15895000	0.253252	0.147672	0.330041	0.770528	0.593209	0.675685	0.327554	0.0855118	0.179218	0.0538237	0	0.149098
252	378	9650;9651;9652;9653;9654;9655;9656;9657	gi|643705097	9	>gi|643705097|gb|KDP21750.1| hypothetical protein JCGZ_03380 [Jatropha curcas]	0.999097	30.4371	1	S	5.26048e-09	88.517	_(ac)ANDGGEGS(ph)GKNSGFPHVVLNER_	ANDGGEGS(0.999)GKNS(0.001)GFPHVVLNER	ANDGGEGS(30.44)GKNS(-30.44)GFPHVVLNER	8	3	788.352	1.2139	22946000	14225000	12360000	0	0	0	0	63010000	40266000	19254000	0	15485000	0.18136	0.117269	0.0972816	0	0	0	0	0.519685	0.320586	0.181473	0	0.145252
253	378;2334	72834;72835;72836;72838;72839;72840;72841;72842;72843;72844;72845;72846;72847;72848;72849;72850;72851;72852;72853;72854;72855;72856;72857;72858;72859;72860;72861;72862;72863;72864;72865;72866;72867;72868;72869;72870;72871;72872;72873;72874;72875;72876;72877;72878;72879;72880;72881;72882;72883;72884;72885;72886;72887;72888;72889;72890;72891;72892;72893;72894;72895;72896;72897;72898;72899	gi|643705097;gi|643727026	26;28	>gi|643705097|gb|KDP21750.1| hypothetical protein JCGZ_03380 [Jatropha curcas];>gi|643727026|gb|KDP35591.1| hypothetical protein JCGZ_09029 [Jatropha curcas]	0.993569	21.8987	1	S	0.00844736	117.04	_ILS(ph)SMSR_	ILS(0.994)S(0.006)MSR	ILS(21.9)S(-21.9)MS(-48.59)R	3	2	437.199	-0.16984	2757500000	3371400000	3489400000	1154000000	1376200000	1211400000	1708300000	1872300000	1478300000	3557800000	4116800000	4230800000	21.7946	27.7934	27.4639	9.4476	11.1212	8.97574	14.1507	15.4421	11.7698	33.5331	38.1965	39.6855
254	380	80547;80548;80549;80550;80551;80552;80553;80554	gi|643705146	331	>gi|643705146|gb|KDP21763.1| hypothetical protein JCGZ_00550 [Jatropha curcas]	1	83.9846	1	S	2.00254e-35	110.23	_KPSTLSSESEPAM(ox)IPVAVEPDDS(ph)PVHGK_	KPSTLSSESEPAMIPVAVEPDDS(1)PVHGK	KPS(-88.28)T(-88.28)LS(-87.43)S(-85.97)ES(-83.98)EPAMIPVAVEPDDS(83.98)PVHGK	23	3	1000.8	0.25899	38434000	0	40493000	0	0	27818000	0	24127000	0	46581000	47008000	55842000	0.303773	0	0.318707	0	0	0.206114	0	0.198991	0	0.439037	0.43615	0.523806
255	380	101795;101796;101797;101798;101799;101800;101801;101802;101803;101804;101805;101806;101807;101808;101809;101810;101811;101812;101813;101814;101815;101816;101817;101818;101819;101820;101821;101822;101823;101824;101825;101826;101827;101828;101829;101830;101831;101832;101833;101834;101835;101836;101837;101838;101839;101840;101841;101842;101843;101844;101845;101846;101847;101848;101849;101850;101851;…	gi|643705146	35	>gi|643705146|gb|KDP21763.1| hypothetical protein JCGZ_00550 [Jatropha curcas]	0.99905	31.021	1	S	7.65921e-06	109.83	_M(ox)TAGMSSMS(ph)FK_	MTAGMSS(0.001)MS(0.999)FK	MT(-95.75)AGMS(-37.96)S(-31.02)MS(31.02)FK	9	2	637.237	-0.23781	555220000	537690000	557260000	121840000	128090000	132910000	255630000	274750000	246120000	587090000	566000000	554310000	4.38832	4.43264	4.38601	0.997483	1.03511	0.984782	2.11751	2.26605	1.95954	5.53346	5.25147	5.19951
257	384	91102;91103;91104	gi|643705172	323	>gi|643705172|gb|KDP21789.1| hypothetical protein JCGZ_00576 [Jatropha curcas]	0.766791	5.77258	1	S	1.12722e-20	113.65	_LNS(ph)PSVATTNSAPHEEFPGFASPNDAK_	LNS(0.767)PS(0.203)VAT(0.01)T(0.01)NS(0.01)APHEEFPGFASPNDAK	LNS(5.77)PS(-5.77)VAT(-18.81)T(-18.81)NS(-18.81)APHEEFPGFAS(-93.96)PNDAK	3	3	955.762	-0.17224	24561000	0	0	50223000	34584000	0	0	0	0	0	0	0	0.194124	0	0	0.411167	0.279477	0	0	0	0	0	0	0
258	385	73437;73438;73439;73440;73441;73442;73443;73444;73445;73446;73447;73448;73449;73450;73451;73452;73453;73454;73455;73456	gi|643705173	723	>gi|643705173|gb|KDP21790.1| hypothetical protein JCGZ_00577 [Jatropha curcas]	0.999658	35.3667	1	S	7.18526e-33	126.22	_IPPAVS(ph)IGSLGTMDSSR_	IPPAVS(1)IGSLGTMDSSR	IPPAVS(35.37)IGS(-35.37)LGT(-49.96)MDS(-46.89)S(-46.89)R	6	2	884.421	-0.071418	21566000	0	34631000	0	0	15097000	0	22641000	38581000	112380000	120650000	109450000	0.170452	0	0.272569	0	0	0.11186	0	0.186735	0.307171	1.05921	1.11942	1.02666
259	385	74192;74193;74194;74195;74196;74197;74198;74199;74200;74201	gi|643705173	743	>gi|643705173|gb|KDP21790.1| hypothetical protein JCGZ_00577 [Jatropha curcas]	1	64.6536	1	S	0.0129121	83.783	_IS(ph)DELEK_	IS(1)DELEK	IS(64.65)DELEK	2	2	457.199	-0.14912	86947000	86570000	87768000	71537000	73738000	63265000	0	24327000	0	81049000	77632000	66068000	0.687208	0.713671	0.690794	0.585661	0.595884	0.468755	0	0.200641	0	0.763905	0.720286	0.619728
260	387	6317;6318;6319;6320;6321;6322;6323;6324;6325;6326;6327;6328;6329;6330;6331;6332;6333;6334;6335;6336	gi|643705200	251	>gi|643705200|gb|KDP21817.1| hypothetical protein JCGZ_00604 [Jatropha curcas]	0.974938	16.2453	1	S	1.79404e-09	126.63	_AGPQGDETHVS(ph)TR_	AGPQGDET(0.002)HVS(0.975)T(0.023)R	AGPQGDET(-27.06)HVS(16.25)T(-16.25)R	11	2	717.804	0.50698	58153000	45131000	48710000	12718000	0	12454000	45991000	48638000	52642000	66132000	54219000	52540000	0.459627	0.372054	0.383381	0.10412	0	0.0922766	0.380965	0.40115	0.41912	0.623309	0.503055	0.492833
261	387	121739;121740;121741;121742	gi|643705200	47	>gi|643705200|gb|KDP21817.1| hypothetical protein JCGZ_00604 [Jatropha curcas]	0.996617	24.7078	1	S	6.73049e-08	105.17	_SIS(ph)DLSDPSSTPR_	S(0.003)IS(0.997)DLSDPSSTPR	S(-24.71)IS(24.71)DLS(-49.27)DPS(-79.69)S(-79.69)T(-79.69)PR	3	2	721.314	-0.14985	0	0	0	0	0	0	0	0	0	20707000	17984000	17575000	0	0	0	0	0	0	0	0	0	0.195168	0.166859	0.164856
262	388	14826;14827;14828;14830;14831;14832;14833;14834;14835;14836;14837;14838;14839;14840;14841;14842;14843;14844;14845;14846;14847;14848;14849;14850;14851;14852;14853;14854;14855;14856;14857;14858;14859;14860;14861;14862;14863;14864;14865;14866;14867;14868;14869;14870;14871;14872;14873;14874;14875;14876;14877;14878;14879;14880;14881;14882;14883;14884;14885;14886	gi|643705203	82	>gi|643705203|gb|KDP21820.1| hypothetical protein JCGZ_00607 [Jatropha curcas]	1	88.9501	1	S	1.01733e-82	217.21	_AVGLPTEDDMGNS(ph)EVGHNALGAGR_	AVGLPTEDDMGNS(1)EVGHNALGAGR	AVGLPT(-88.95)EDDMGNS(88.95)EVGHNALGAGR	13	3	816.36	-1.2218	2325100000	2202300000	2493300000	2093900000	1730100000	2027100000	1532300000	1396200000	1473900000	2020900000	2361100000	1941900000	18.377	18.1555	19.624	17.1424	13.9811	15.0196	12.6928	11.5154	11.7348	19.0474	21.9068	18.2153
264	388	64334;64335;64336;64337;64340;64341;64342;64343;64344;64345;64346	gi|643705203	4	>gi|643705203|gb|KDP21820.1| hypothetical protein JCGZ_00607 [Jatropha curcas]	0.960722	13.8851	1	S	0.000276547	91.937	_(ac)GSS(ph)GEFTWK_	GS(0.039)S(0.961)GEFTWK	GS(-13.89)S(13.89)GEFT(-52.2)WK	3	2	560.721	0.068216	32876000	43009000	37498000	38681000	35098000	43991000	77014000	0	70893000	46160000	43968000	49520000	0.259844	0.35456	0.295135	0.316675	0.283631	0.325947	0.637944	0	0.564429	0.435069	0.407944	0.464505
265	389	28190;28191;28192;28193;28194;28195;28196	gi|643705210	150	>gi|643705210|gb|KDP21827.1| hypothetical protein JCGZ_00614 [Jatropha curcas]	0.999939	42.1488	1	S	7.42279e-05	98.676	_DLSFIS(ph)PGDEAK_	DLSFIS(1)PGDEAK	DLS(-42.15)FIS(42.15)PGDEAK	6	2	679.797	-0.34856	23252000	31794000	25225000	0	12634000	0	0	0	0	36915000	35851000	37471000	0.183778	0.262105	0.198538	0	0.102097	0	0	0	0	0.347932	0.332633	0.351484
266	390	124591;124592;124594;124595	gi|643705211	27	>gi|643705211|gb|KDP21828.1| hypothetical protein JCGZ_00615 [Jatropha curcas]	0.999583	35.3945	1	S	0.0055965	81.865	_SPS(ph)LNSLR_	SPS(1)LNSLR	S(-35.39)PS(35.39)LNS(-38.91)LR	3	2	477.226	-0.7969	0	8584200	0	0	0	0	0	0	0	0	0	8734100	0	0.0707669	0	0	0	0	0	0	0	0	0	0.0819272
269	392	1524;1525;1526;1527;1528;1529;1530;1531;1532;1533;1534;1535	gi|643705223	16	>gi|643705223|gb|KDP21840.1| hypothetical protein JCGZ_00627 [Jatropha curcas]	1	79.474	1	S	0.009521	105.57	_AAS(ph)PQIR_	AAS(1)PQIR	AAS(79.47)PQIR	3	2	411.697	-2.7246	115490000	92583000	129500000	156570000	113860000	124890000	0	0	0	52222000	78056000	81049000	0.912805	0.763241	1.01925	1.28181	0.920114	0.925359	0	0	0	0.492204	0.72422	0.760252
270	392	39694;39695;39696;39698;39699;39700;39701;39702;39703	gi|643705223	267	>gi|643705223|gb|KDP21840.1| hypothetical protein JCGZ_00627 [Jatropha curcas]	0.938979	13.3825	1	S	0.000830165	58.015	_EESPGPSGSVS(ph)PFNTSGM(ox)K_	EESPGPS(0.009)GS(0.043)VS(0.939)PFNT(0.007)S(0.002)GMK	EES(-33.12)PGPS(-20.12)GS(-13.38)VS(13.38)PFNT(-21.44)S(-27.71)GMK	11	2	995.909	-1.0632	19074000	16591000	15895000	22032000	22044000	27493000	8139200	9198800	0	0	12356000	0	0.150756	0.136774	0.125104	0.180372	0.17814	0.203706	0.0674209	0.0758686	0	0	0.114642	0
271	392	121025;121026;121027;121028;121029;121030;121031;121032;121033;121034;121035;121036	gi|643705223	10	>gi|643705223|gb|KDP21840.1| hypothetical protein JCGZ_00627 [Jatropha curcas]	1	80.5238	1	S	5.56588e-07	115.91	_(ac)SGLYDPNFS(ph)PAR_	SGLYDPNFS(1)PAR	S(-80.52)GLY(-80.9)DPNFS(80.52)PAR	9	2	723.308	-0.19551	99104000	113530000	114660000	106820000	104930000	118930000	50483000	43462000	61751000	95493000	103500000	104240000	0.783294	0.935925	0.902452	0.874517	0.84795	0.881199	0.418175	0.35846	0.491643	0.900043	0.960295	0.977787
272	393	64202;64203;64204;64205;64206;64207;64208;64209;64210;64211	gi|643705230	376	>gi|643705230|gb|KDP21847.1| hypothetical protein JCGZ_00634 [Jatropha curcas]	0.998818	29.5146	1	S	0.000442912	82.837	_GS(ph)PETTSPANVTR_	GS(0.999)PET(0.001)TSPANVTR	GS(29.51)PET(-29.51)T(-43.62)S(-47.28)PANVT(-55.55)R	2	2	698.809	-1.6758	10364000	10094000	10598000	0	29380000	31086000	24853000	13266000	0	0	5628000	0	0.0819145	0.0832135	0.0834134	0	0.237423	0.230328	0.205869	0.109413	0	0	0.0522178	0
274	393	67137;67138;67139;67140;67141;67142;67143;67144;67145;67146;67147;67148	gi|643705230	391	>gi|643705230|gb|KDP21847.1| hypothetical protein JCGZ_00634 [Jatropha curcas]	0.999501	33.0163	1	S	1.50463e-05	154.81	_HSS(ph)PIVVR_	HSS(1)PIVVR	HS(-33.02)S(33.02)PIVVR	3	2	487.745	-0.36772	72123000	109280000	113040000	41081000	62068000	94481000	94683000	84533000	106630000	48378000	49331000	42546000	0.570043	0.900889	0.889701	0.336323	0.501578	0.700047	0.784305	0.6972	0.848957	0.455974	0.457703	0.399088
275	396	12978;12979;12980;12981;12982;12983;12984;12985;12986;12987;12988;12989;12990;12991	gi|643705242	139	>gi|643705242|gb|KDP21859.1| hypothetical protein JCGZ_00646 [Jatropha curcas]	0.998477	28.1651	1	S	0.0121561	70.908	_ASS(ph)LVHGK_	AS(0.002)S(0.998)LVHGK	AS(-28.17)S(28.17)LVHGK	3	2	439.71	-0.94601	58820000	58362000	52826000	9157700	19415000	39884000	54544000	63485000	65332000	34733000	35231000	52209000	0.464899	0.481128	0.415776	0.0749725	0.156895	0.295516	0.451814	0.523603	0.520154	0.327366	0.326881	0.489728
276	400	6443;6444;6445;6446;6447;6448;6449;6450;6451;6452;6453;6454;6455;6456	gi|643705252	112	>gi|643705252|gb|KDP21869.1| hypothetical protein JCGZ_00656 [Jatropha curcas]	1	98.6936	1	S	7.40381e-05	98.694	_AGS(ph)AIEDADVFK_	AGS(1)AIEDADVFK	AGS(98.69)AIEDADVFK	3	2	651.784	-0.39632	55421000	65757000	60639000	35853000	26186000	34623000	58645000	51555000	41223000	178470000	181460000	169490000	0.438034	0.542092	0.47727	0.293522	0.211612	0.256535	0.485785	0.425208	0.328206	1.68212	1.68362	1.58984
277	404	120925;120926;120927;120928;120929;120930	gi|643705350	167	>gi|643705350|gb|KDP21896.1| hypothetical protein JCGZ_03034 [Jatropha curcas]	0.999998	56.4785	1	S	9.19691e-14	143.98	_S(ph)GGETWFEVGR_	S(1)GGETWFEVGR	S(56.48)GGET(-56.48)WFEVGR	1	2	652.769	-0.71034	0	0	0	26525000	27360000	28490000	23511000	23024000	29828000	0	0	0	0	0	0	0.217156	0.221099	0.211094	0.194753	0.189894	0.237482	0	0	0
279	406	115663;115664;115665;115666;115667;115668;115669;115670;115671;115672	gi|643705353	596	>gi|643705353|gb|KDP21899.1| hypothetical protein JCGZ_03037 [Jatropha curcas]	0.999973	45.6234	1	S	0.00120347	109.66	_REGS(ph)FTR_	REGS(1)FTR	REGS(45.62)FT(-45.62)R	4	2	466.703	0.11184	92929000	0	76049000	7776700	0	47966000	74844000	97998000	86831000	48997000	79018000	0	0.734488	0	0.598557	0.0636665	0	0.355399	0.619969	0.808254	0.691323	0.461808	0.733146	0
280	410	70722;70723;70724;70725;70726;70727;70728;70729;70730;70731;70732;70733	gi|643705370	136	>gi|643705370|gb|KDP21916.1| hypothetical protein JCGZ_03054 [Jatropha curcas]	1	60.3978	1	S	0.0107215	72.643	_IGS(ph)AGVVR_	IGS(1)AGVVR	IGS(60.4)AGVVR	3	2	419.713	0.24867	35181000	37551000	33398000	33197000	37347000	32649000	0	0	29469000	25269000	30719000	23444000	0.278062	0.309565	0.262865	0.271778	0.301805	0.241909	0	0	0.234624	0.238166	0.285017	0.219908
282	412	89135;89136;89138;89139;89142;89143	gi|643705376	324	>gi|643705376|gb|KDP21922.1| hypothetical protein JCGZ_03060 [Jatropha curcas]	0.960926	14.0119	1;3	S	3.69024e-08	84.404	_LLDNSNS(ph)DLAAM(ox)GTVDRPSDGR_	LLDNS(0.038)NS(0.961)DLAAMGT(0.001)VDRPSDGR	LLDNS(-14.01)NS(14.01)DLAAMGT(-30.56)VDRPS(-40.91)DGR	7	3	800.688	1.0253	28653000	0	36118000	0	0	0	0	0	0	0	57300000	38030000	0.226466	0	0.284273	0	0	0	0	0	0	0	0.531641	0.356727
283	412	117463;117464;117465;117466;117467;117468;117469;117470;117471;117472;117473;117474;117475;117476;117477;117478;117479;117480;117481;117482;117483;117484;117485;117486;117487;117488;117489;117490;117491;117492;117493;117494;117495;117496;117497;117498	gi|643705376	341	>gi|643705376|gb|KDP21922.1| hypothetical protein JCGZ_03060 [Jatropha curcas]	1	96.1713	1;2	S	4.26424e-23	162.42	_S(ph)AAENAVAVAAEGPTR_	S(1)AAENAVAVAAEGPTR	S(96.17)AAENAVAVAAEGPT(-96.17)R	1	2	797.367	-1.3969	207030000	230700000	211750000	226990000	190660000	219150000	189440000	186120000	206560000	143400000	142190000	141290000	1.63631	1.90186	1.66662	1.85833	1.54074	1.62377	1.56922	1.53505	1.64457	1.35158	1.31927	1.32532
284	414	103885;103886;103887;103891;103892;103893	gi|643705584	22	>gi|643705584|gb|KDP21986.1| hypothetical protein JCGZ_03151 [Jatropha curcas]	0.963744	14.4254	1	S	3.58149e-08	117.84	_NDGITPGNS(ph)TAGNHSK_	NDGITPGNS(0.964)T(0.035)AGNHS(0.001)K	NDGIT(-41.66)PGNS(14.43)T(-14.43)AGNHS(-28.37)K	9	2	825.349	0.34012	0	4324300	5475800	0	0	0	12769000	16903000	14325000	0	0	8896900	0	0.0356489	0.0430983	0	0	0	0.105772	0.13941	0.114051	0	0	0.0834543
285	414;1168;2684	128415;128416;128417;128418;128419;128420;128421;128422;128423;128424;128425;128426;128427;128428;128429;128430;128431;128432;128433;128434;128435;128436;128437;128438	gi|643705584;gi|643722020;gi|643716809;gi|643715391;gi|643730795	347;386;361;334;351	>gi|643705584|gb|KDP21986.1| hypothetical protein JCGZ_03151 [Jatropha curcas];>gi|643722020|gb|KDP31899.1| hypothetical protein JCGZ_12360 [Jatropha curcas];>gi|643716809|gb|KDP28435.1| hypothetical protein JCGZ_14206 [Jatropha curcas];>gi|643715391|gb|KD	0.999644	34.4808	1	S	0.0130775	83.313	_TES(ph)GIFR_	TES(1)GIFR	T(-34.48)ES(34.48)GIFR	3	2	445.194	0.50904	661830000	277910000	701990000	765530000	778430000	762950000	743940000	590310000	584770000	315910000	326190000	368110000	5.23094	2.29105	5.52514	6.26726	6.29057	5.653	6.16241	4.86868	4.65577	2.97752	3.02646	3.45293
286	414	143569;143570;143571;143572	gi|643705584	87	>gi|643705584|gb|KDP21986.1| hypothetical protein JCGZ_03151 [Jatropha curcas]	1	71.1757	1	S	0.00099627	79.089	_WPLPPPS(ph)PAK_	WPLPPPS(1)PAK	WPLPPPS(71.18)PAK	7	2	585.291	-0.36672	0	0	0	0	0	0	0	0	0	11113000	12718000	6295500	0	0	0	0	0	0	0	0	0	0.104743	0.118	0.0590527
287	416	103062;103063;103064;103065;103066;103067;103068;103069;103070;103071;103072	gi|643705815	228	>gi|643705815|gb|KDP22031.1| hypothetical protein JCGZ_03001 [Jatropha curcas]	1	67.5191	1	S	0.000481961	95.477	_NALPLAS(ph)PK_	NALPLAS(1)PK	NALPLAS(67.52)PK	7	2	495.755	0.59596	163520000	171620000	171640000	201480000	183940000	179660000	124910000	123530000	135810000	82674000	0	87969000	1.29242	1.41481	1.35092	1.64948	1.48644	1.33117	1.03469	1.01883	1.08128	0.779221	0	0.825163
288	423	127375;127376;127377;127378;127379;127380;127381;127382	gi|643705956	612	>gi|643705956|gb|KDP22088.1| hypothetical protein JCGZ_25919 [Jatropha curcas]	0.877916	8.56795	1	S	6.06977e-08	117.55	_S(ph)VSRPPGEVVPGEGFK_	S(0.878)VS(0.122)RPPGEVVPGEGFK	S(8.57)VS(-8.57)RPPGEVVPGEGFK	1	2	861.417	0.51236	38240000	47299000	41893000	46578000	0	0	0	0	40981000	17878000	17278000	23429000	0.30224	0.389926	0.329726	0.381326	0	0	0	0	0.326279	0.168504	0.160309	0.219768
290	425	46176;46177;46178;46179;46180;46181	gi|643705969	43	>gi|643705969|gb|KDP22101.1| hypothetical protein JCGZ_25932 [Jatropha curcas]	1	80.6809	1	S	7.71212e-07	99.441	_ENPFFGNDYVVNNGS(ph)GR_	ENPFFGNDYVVNNGS(1)GR	ENPFFGNDY(-80.68)VVNNGS(80.68)GR	15	2	983.41	-0.68991	0	0	0	30217000	33523000	25942000	60139000	54778000	48193000	0	0	0	0	0	0	0.247381	0.270903	0.192214	0.49816	0.45179	0.383699	0	0	0
291	428	80157;80158;80159;80160;80161;80162;80163;80164;80165;80166;80167;80168;80169;80170;80171;80172;80173;80174;80175	gi|643705982	671	>gi|643705982|gb|KDP22114.1| hypothetical protein JCGZ_25945 [Jatropha curcas]	0.999981	47.2463	1	S	0.00491507	69.721	_KNS(ph)PFPSLR_	KNS(1)PFPSLR	KNS(47.25)PFPS(-47.25)LR	3	2	563.276	0.95772	229430000	199030000	227260000	54222000	61388000	94850000	191890000	218930000	159330000	302830000	279260000	218810000	1.81336	1.64078	1.78869	0.443906	0.496083	0.702781	1.58952	1.80566	1.26854	2.85424	2.59103	2.05247
292	428	108471;108472;108473;108474;108475;108476;108477;108478;108479;108480	gi|643705982	675	>gi|643705982|gb|KDP22114.1| hypothetical protein JCGZ_25945 [Jatropha curcas]	1	83.0282	1	S	0.001111	101.97	_NSPFPS(ph)LR_	NSPFPS(1)LR	NS(-83.03)PFPS(83.03)LR	6	2	499.229	0.28102	15928000	20239000	17552000	12235000	0	0	16277000	14215000	14390000	18177000	19756000	18244000	0.125891	0.166847	0.138146	0.100166	0	0	0.13483	0.117241	0.114569	0.171322	0.1833	0.171131
293	429	66872;66875;66876;66877;66878;66879;66880;66881;66882;66883;66884;66885;66886;66887;66888;66889;66890;66891;66892	gi|643705983	698	>gi|643705983|gb|KDP22115.1| hypothetical protein JCGZ_25946 [Jatropha curcas]	0.863747	10.7217	1	S	3.8097e-13	121	_HQPLHSLS(ph)SQEGLNSPLH_	HQPLHS(0.073)LS(0.864)S(0.062)QEGLNS(0.001)PLH	HQPLHS(-10.72)LS(10.72)S(-11.41)QEGLNS(-30.73)PLH	8	2	1030.98	-1.6501	43879000	42603000	78940000	9407400	5575000	8915700	10282000	50843000	46228000	72764000	20128000	15586000	0.346809	0.351213	0.621311	0.0770168	0.0450521	0.0660599	0.0851707	0.419336	0.368054	0.685817	0.186752	0.146199
294	429	66871;66873;66874	gi|643705983	705	>gi|643705983|gb|KDP22115.1| hypothetical protein JCGZ_25946 [Jatropha curcas]	0.999307	32.3412	1	S	1.77708e-05	88.396	_HQPLHSLSSQEGLNS(ph)PLH_	HQPLHSLS(0.001)SQEGLNS(0.999)PLH	HQPLHS(-53.71)LS(-32.34)S(-39.74)QEGLNS(32.34)PLH	15	3	687.657	0.016145	25976000	18405000	23817000	0	0	0	0	0	0	0	0	0	0.205308	0.151728	0.187456	0	0	0	0	0	0	0	0	0
295	430	83194;83195;83196;83197;83198;83199;83200;83201;83202;83203;83204;83205;83206;83207;83208;83209;83210;83211;83212;83213;83214;83215;83216	gi|643705986	75	>gi|643705986|gb|KDP22118.1| hypothetical protein JCGZ_25949 [Jatropha curcas]	0.999998	57.0661	1	S	3.23273e-96	239.19	_LAS(ph)RDFDSLGTDGGPGPQR_	LAS(1)RDFDSLGTDGGPGPQR	LAS(57.07)RDFDS(-57.07)LGT(-93.02)DGGPGPQR	3	2	1013.45	1.7233	92510000	93444000	94632000	436220000	410580000	464720000	564760000	524930000	579540000	166460000	61298000	85028000	0.731177	0.770339	0.744818	3.57126	3.31794	3.44329	4.67818	4.32945	4.61413	1.56892	0.568736	0.797575
298	431	85362;85363;85364;85365;85366;85367;85368;85369;85370;85371;85372;85373;85374;85375;85376;85377;85378;85379;85380;85381;85382;85383;85384;85385;85386;85387;85388;85389;85390;85391;85392;85393;85394;85395;85396	gi|643705988	202	>gi|643705988|gb|KDP22120.1| hypothetical protein JCGZ_25951 [Jatropha curcas]	0.999951	43.0778	1	S	2.17593e-30	172.23	_LELAMS(ph)PTAYGETHLHR_	LELAMS(1)PTAYGETHLHR	LELAMS(43.08)PT(-43.08)AY(-112.37)GET(-89.02)HLHR	6	2	1003.46	-0.95894	295510000	260470000	275160000	239360000	363570000	523630000	743740000	909760000	789670000	123240000	105480000	155380000	2.33564	2.14728	2.1657	1.9596	2.93805	3.87978	6.16075	7.50339	6.28712	1.16157	0.978666	1.45749
301	432	87035;87036;87037;87038;87039;87040;87041;87042;87043	gi|643705989	644	>gi|643705989|gb|KDP22121.1| hypothetical protein JCGZ_25952 [Jatropha curcas]	1	84.8293	1	S	0.000227883	84.829	_LGNQVEIS(ph)PPLAEVK_	LGNQVEIS(1)PPLAEVK	LGNQVEIS(84.83)PPLAEVK	8	2	837.429	-0.63047	28105000	21859000	30044000	28291000	43227000	40131000	25174000	37550000	19101000	0	0	0	0.222135	0.180203	0.236467	0.231614	0.349322	0.297346	0.208528	0.3097	0.152077	0	0	0
302	432	140795;140796;140797;140798;140799	gi|643705989	102	>gi|643705989|gb|KDP22121.1| hypothetical protein JCGZ_25952 [Jatropha curcas]	0.992123	21.0022	1	S	0.00921746	66.663	_VSS(ph)FVDFAK_	VS(0.008)S(0.992)FVDFAK	VS(-21)S(21)FVDFAK	3	2	540.244	0.9588	0	0	0	0	0	0	16805000	0	14107000	7710100	11243000	10012000	0	0	0	0	0	0	0.139204	0	0.112316	0.0726695	0.104315	0.0939141
303	432	145182;145183	gi|643705989	321	>gi|643705989|gb|KDP22121.1| hypothetical protein JCGZ_25952 [Jatropha curcas]	1	84.8981	1	S	1.57784e-23	125.45	_YMNFLLQQENDS(ph)PR_	YMNFLLQQENDS(1)PR	Y(-84.9)MNFLLQQENDS(84.9)PR	12	2	917.895	-0.13763	0	0	0	0	0	0	0	0	26716000	0	0	0	0	0	0	0	0	0	0	0	0.212705	0	0	0
305	439	60064;60065;60066;60067;60068;60069;60070;60071;60072;60073;60074;60075;60076;60077;60078;60079;60080;60081;60082	gi|643706015	671	>gi|643706015|gb|KDP22147.1| hypothetical protein JCGZ_25978 [Jatropha curcas]	0.998635	28.6494	1	S	1.17778e-32	123.43	_GGHGS(ph)PSFLGSLEEDGR_	GGHGS(0.999)PS(0.001)FLGSLEEDGR	GGHGS(28.65)PS(-28.65)FLGS(-56.17)LEEDGR	5	2	891.378	0.14621	37279000	42112000	80215000	23284000	25956000	18203000	15457000	42219000	28912000	23292000	14618000	23575000	0.294644	0.347165	0.631346	0.190622	0.209753	0.134873	0.128038	0.348208	0.230189	0.219532	0.135629	0.221137
306	439	71650;71651;71652;71653;71654;71656;71657;71659;71660;71661;71662;71663;71665;71666;71667;71668;71669;71670;71671;71672;71673;71674;71678;71680;71681;71682;71684;71685;71686;71689;71690;71691;71692;71693;71694;71696;71698;71699;71700;71701;71702;71703;71704;71706;71707;71708;71709;71710;71711;71714;71715;71716;71717;71718;71719;71720;71721;71722;71723;71724;71725;71726;71727;71728;71729;71730;717…	gi|643706015	1218	>gi|643706015|gb|KDP22147.1| hypothetical protein JCGZ_25978 [Jatropha curcas]	0.999814	40.3163	1	S	3.63313e-05	105.52	_IHHS(ph)PESTH_	IHHS(1)PESTH	IHHS(40.32)PES(-40.32)T(-40.32)H	4	3	375.489	-0.5904	28070000	30284000	40938000	0	2399400	35458000	2826100	3900400	26431000	42044000	41123000	59250000	0.221858	0.249657	0.32221	0	0.0193898	0.262722	0.0234099	0.0321692	0.210436	0.396274	0.381548	0.555774
307	442	39915;39916;39917;39918;39919;39920;39921;39922;39923;39924	gi|643706025	359	>gi|643706025|gb|KDP22157.1| hypothetical protein JCGZ_25988 [Jatropha curcas]	1	88.604	1	S	9.72983e-40	189.8	_EEVSVLQNS(ph)PNPAK_	EEVSVLQNS(1)PNPAK	EEVS(-88.6)VLQNS(88.6)PNPAK	9	2	796.372	-2.078	154390000	154870000	158850000	191400000	0	0	155380000	151110000	141820000	90659000	118750000	102650000	1.22026	1.27673	1.25026	1.56696	0	0	1.28709	1.2463	1.12913	0.854482	1.10179	0.962873
308	444	75737;75738;75739;75740;75741;75742;75743;75744;75745;75746;75747;75748;75749;75750;75751;75752;75753;75754;75755;75756;75757;75758	gi|643706041	178	>gi|643706041|gb|KDP22173.1| hypothetical protein JCGZ_26004 [Jatropha curcas]	0.91292	6.81415	3	S	0.0093018	52.693	_IVS(ph)S(ph)PRPS(ph)PLSPR_	IVS(0.913)S(0.923)PRPS(0.582)PLS(0.582)PR	IVS(6.81)S(7.37)PRPS(0)PLS(0)PR	3	2	816.851	5.585	50151000	66312000	55643000	88929000	96926000	111760000	101990000	90761000	85830000	37334000	35373000	23044000	0.396381	0.546667	0.437948	0.728046	0.783269	0.828074	0.844832	0.748566	0.683353	0.351882	0.328198	0.216156
309	444	75737;75738;75739;75740;75741;75742;75743;75744;75745;75746;75747;75748;75749;75750;75751;75752;75753;75754;75755;75756;75757;75758	gi|643706041	179	>gi|643706041|gb|KDP22173.1| hypothetical protein JCGZ_26004 [Jatropha curcas]	0.923384	7.37012	3	S	0.0093018	52.693	_IVS(ph)S(ph)PRPS(ph)PLSPR_	IVS(0.913)S(0.923)PRPS(0.582)PLS(0.582)PR	IVS(6.81)S(7.37)PRPS(0)PLS(0)PR	4	2	816.851	5.585	50151000	66312000	55643000	88929000	96926000	111760000	101990000	90761000	85830000	37334000	35373000	23044000	0.396381	0.546667	0.437948	0.728046	0.783269	0.828074	0.844832	0.748566	0.683353	0.351882	0.328198	0.216156
310	444	75737;75738;75739;75740;75741;75742;75743;75744;75745;75746;75747;75748;75749;75750;75751;75752;75753;75754;75755;75756;75757;75758	gi|643706041	183	>gi|643706041|gb|KDP22173.1| hypothetical protein JCGZ_26004 [Jatropha curcas]	0.98422	14.8693	3	S	0.0093018	52.693	_IVS(ph)SPRPS(ph)PLS(ph)PR_	IVS(0.516)S(0.516)PRPS(0.984)PLS(0.984)PR	IVS(0)S(0)PRPS(14.87)PLS(14.87)PR	8	2	816.851	5.585	50151000	66312000	55643000	88929000	96926000	111760000	101990000	90761000	85830000	37334000	35373000	23044000	0.396381	0.546667	0.437948	0.728046	0.783269	0.828074	0.844832	0.748566	0.683353	0.351882	0.328198	0.216156
311	444	75737;75738;75739;75740;75741;75742;75743;75744;75745;75746;75747;75748;75749;75750;75751;75752;75753;75754;75755;75756;75757;75758;111381;111382;111383;111384;111385;111386	gi|643706041	186	>gi|643706041|gb|KDP22173.1| hypothetical protein JCGZ_26004 [Jatropha curcas]	1	76.1008	1;3	S	0.0029297	86.624	_PSPLS(ph)PR_	PSPLS(1)PR	PS(-76.1)PLS(76.1)PR	5	2	417.199	0.26425	50151000	66312000	55643000	100100000	96926000	122000000	101990000	97017000	85830000	37334000	35373000	23044000	0.396381	0.546667	0.437948	0.819502	0.783269	0.903946	0.844832	0.800163	0.683353	0.351882	0.328198	0.216156
312	444	90837;90838;90839;90840;90841;90842;90843;90844;90845;90846	gi|643706041	201	>gi|643706041|gb|KDP22173.1| hypothetical protein JCGZ_26004 [Jatropha curcas]	1	74.9442	1	S	0.00074277	108.47	_LNLPIS(ph)PR_	LNLPIS(1)PR	LNLPIS(74.94)PR	6	2	495.263	0.15225	14559000	13982000	12555000	15528000	11397000	12901000	9777500	0	0	11516000	10064000	0	0.115071	0.115266	0.0988163	0.127125	0.0921003	0.0955886	0.0809917	0	0	0.108541	0.0933759	0
313	447	5001;5002;5003;5004;5005;5006;5007;5008;5009;5010;5011;5012;5013;5014;5015;5016;5017;5018;5019;5020;5021;5022	gi|643706066	175	>gi|643706066|gb|KDP22198.1| hypothetical protein JCGZ_26029 [Jatropha curcas]	1	83.1822	1	S	0.0017193	83.182	_AES(ph)PARPAER_	AES(1)PARPAER	AES(83.18)PARPAER	3	3	388.512	-0.85608	135820000	92616000	137180000	0	121560000	101380000	122480000	96678000	108250000	69063000	77394000	68942000	1.07349	0.763513	1.0797	0	0.982339	0.751164	1.01456	0.797368	0.861855	0.650935	0.718078	0.646686
314	448	112945;112946;112947;112948;112949;112950;112951;112952;112953;112954;112955;112956;112957;116759;116760;116761;116762;116763;116764;116765;116766;116767;116768;116769;116770	gi|643706067	194	>gi|643706067|gb|KDP22199.1| hypothetical protein JCGZ_26030 [Jatropha curcas]	1	83.1822	1	S	0.00138604	83.182	_RQGS(ph)NLDIK_	RQGS(1)NLDIK	RQGS(83.18)NLDIK	4	2	555.769	-0.2767	65658000	65634000	60402000	60624000	65320000	81883000	91369000	106560000	88257000	48285000	42344000	46869000	0.518945	0.541078	0.475405	0.496318	0.527858	0.606703	0.756853	0.878871	0.702677	0.455097	0.392877	0.439638
315	448	121743;121744;121745;121746;121747;121748;121749;121750;121751;121752;121753	gi|643706067	162	>gi|643706067|gb|KDP22199.1| hypothetical protein JCGZ_26030 [Jatropha curcas]	0.999957	45.4391	1	S	5.06572e-07	120.77	_SIS(ph)EATIER_	SIS(1)EATIER	S(-48.28)IS(45.44)EAT(-45.44)IER	3	2	543.247	0.79425	0	19366000	20940000	28371000	30208000	33161000	33747000	33001000	36126000	0	20353000	18207000	0	0.159651	0.164812	0.232269	0.244114	0.245703	0.279543	0.272181	0.287625	0	0.188839	0.170784
316	455	59534;59535;59536;59537;59538;59539;59540;59541;59542;59543;59544;59545;59546;59547;59548;59549;59550;59551;59552;59553	gi|643706091	152	>gi|643706091|gb|KDP22223.1| hypothetical protein JCGZ_26054 [Jatropha curcas]	1	147.522	1	S	4.98233e-20	150.26	_GGAPADFQPS(ph)FR_	GGAPADFQPS(1)FR	GGAPADFQPS(147.52)FR	10	2	665.285	-0.94094	197950000	222510000	239760000	193440000	158890000	168670000	219150000	203810000	169610000	324270000	351380000	325720000	1.56455	1.83434	1.88707	1.58366	1.28401	1.24974	1.81532	1.68096	1.35039	3.05632	3.26018	3.0553
317	458	54229;54230;54231;54232;54233;54234;54235	gi|643706102	187	>gi|643706102|gb|KDP22234.1| hypothetical protein JCGZ_26065 [Jatropha curcas]	0.903078	11.3786	1	S	0.00248705	53.496	_FLIGVASNNGSGPDS(ph)PGNSNR_	FLIGVASNNGS(0.066)GPDS(0.903)PGNS(0.031)NR	FLIGVAS(-34.6)NNGS(-11.38)GPDS(11.38)PGNS(-14.66)NR	15	2	1070.48	3.7671	0	22249000	15611000	0	0	26910000	12095000	36490000	0	0	9121800	8113900	0	0.183418	0.122869	0	0	0.199387	0.100189	0.300957	0	0	0.084634	0.0761096
318	459	128384;128385;128386;128387;128388;128389;128390;128391;128392;128393	gi|643706103	441	>gi|643706103|gb|KDP22235.1| hypothetical protein JCGZ_26066 [Jatropha curcas]	0.99996	44.035	1	S	2.50314e-13	151.13	_TES(ph)AGWTPLR_	TES(1)AGWTPLR	T(-44.03)ES(44.03)AGWT(-97.87)PLR	3	2	599.269	0.39071	44272000	36422000	41834000	0	0	0	33628000	33664000	36241000	46886000	40807000	43695000	0.349915	0.300258	0.329262	0	0	0	0.278557	0.277649	0.28854	0.441911	0.378616	0.409866
319	461	12661;12662;12663;12664;12665;12666;12667;12668;12669;12670;12671;12672;12673;12674;12675;12676;12677;12678;12679;12680;12681;12682;12683;12684;12685;12686;12687;12688;12689;12690;12691;12692;12693;12694;12695;12696;12697;12698;12699;12700;12701;12702;12703;12704	gi|643706114	3	>gi|643706114|gb|KDP22246.1| hypothetical protein JCGZ_26077 [Jatropha curcas]	1	98.7531	1	S	3.8272e-64	212.72	_(ac)AS(ph)PVVDHNKEETVK_	AS(1)PVVDHNKEETVK	AS(98.75)PVVDHNKEET(-98.75)VK	2	3	558.929	-0.25407	447990000	414300000	461300000	808020000	701580000	783780000	807210000	870200000	749310000	371030000	448950000	423120000	3.5408	3.41543	3.63074	6.61512	5.66954	5.80733	6.68651	7.17712	5.96579	3.49704	4.16545	3.96893
320	463	87144;87148;87149;87150	gi|643706116	303	>gi|643706116|gb|KDP22248.1| hypothetical protein JCGZ_26079 [Jatropha curcas]	0.98988	19.9046	1	S	0.000266925	88.385	_LGS(ph)GSVTPDGVGLR_	LGS(0.99)GS(0.01)VTPDGVGLR	LGS(19.9)GS(-19.9)VT(-59.29)PDGVGLR	3	2	697.837	-0.64433	47971000	44550000	60640000	0	0	0	0	0	0	9097000	0	0	0.379151	0.367264	0.477278	0	0	0	0	0	0	0.0857413	0	0
321	464	55548;55549;55550;55551;55552;55553;55554;55555;55556;55557;55558;55559;55560;55561;55562;55563;55564;55565;55566;55567;55568;55569;55570	gi|643706118	242	>gi|643706118|gb|KDP22250.1| hypothetical protein JCGZ_26081 [Jatropha curcas]	0.987529	19.1111	1	S	4.86729e-115	253.84	_FSPATLSHFSS(ph)ANSQEWNSR_	FSPATLSHFS(0.012)S(0.988)ANSQEWNSR	FS(-86.51)PAT(-72.94)LS(-34.54)HFS(-19.11)S(19.11)ANS(-52.71)QEWNS(-93.64)R	11	2	1167	-0.9907	181510000	173290000	201550000	56082000	82198000	96202000	125620000	115660000	123800000	215960000	273350000	246040000	1.43461	1.42858	1.58633	0.459134	0.66425	0.712798	1.04057	0.953925	0.98566	2.03547	2.5362	2.30789
322	464	67854;67855;67856;67857;67858;67859;67860;67861;67862;67863;67864;67865;67866;67867;67868;67869;67870;67871;67872;67873;67874;67875;67876;67877	gi|643706118	324	>gi|643706118|gb|KDP22250.1| hypothetical protein JCGZ_26081 [Jatropha curcas]	1	68.5575	1	S	0.0057615	83.862	_IAS(ph)MDKLR_	IAS(1)MDKLR	IAS(68.56)MDKLR	3	2	507.246	-0.24937	57062000	142650000	157600000	92053000	111270000	163900000	103830000	91876000	97762000	130750000	134050000	126240000	0.451004	1.17599	1.24042	0.753622	0.899184	1.2144	0.860074	0.757762	0.778353	1.23235	1.24374	1.18415
323	465	4779;4780;4781;4782;4783;4784;4785;4786;4787;4788;4789;4790;4791;4792;4793;4794;4795;4796;4797;4798;4799;4800	gi|643706121	408	>gi|643706121|gb|KDP22253.1| hypothetical protein JCGZ_26084 [Jatropha curcas]	0.991529	20.6837	1	S	0.000152901	93.766	_AENPIS(ph)PGSR_	AENPIS(0.992)PGS(0.008)R	AENPIS(20.68)PGS(-20.68)R	6	2	554.245	0.07406	50597000	37413000	38781000	79463000	82678000	84935000	117040000	103050000	111070000	31923000	33460000	23656000	0.399906	0.308428	0.305233	0.65055	0.668129	0.629317	0.969498	0.849922	0.884307	0.300882	0.310449	0.221897
324	465	82622;82623;82624;82625;82626;82627;82628;82629;82630;82631;82632;82633;82634;82635	gi|643706121	718	>gi|643706121|gb|KDP22253.1| hypothetical protein JCGZ_26084 [Jatropha curcas]	0.914019	10.2655	1	S	0.010063	102.06	_LAIHS(ph)SR_	LAIHS(0.914)S(0.086)R	LAIHS(10.27)S(-10.27)R	5	2	432.21	0.39796	141270000	141330000	100150000	58961000	74143000	96906000	95062000	103040000	83017000	100890000	122480000	95362000	1.11656	1.1651	0.788248	0.482704	0.599157	0.718014	0.787444	0.849839	0.660957	0.950911	1.1364	0.89451
325	465	102011;102012;102013;102014;102015;102016;102017;102018;102019	gi|643706121	330	>gi|643706121|gb|KDP22253.1| hypothetical protein JCGZ_26084 [Jatropha curcas]	0.997077	27.2652	1	S	0.000695406	90.913	_MTS(ph)PGPSSR_	MT(0.002)S(0.997)PGPS(0.001)SR	MT(-27.27)S(27.27)PGPS(-30.94)S(-36.03)R	3	2	500.202	-0.31083	10375000	10833000	10369000	12766000	0	0	21337000	20988000	0	8188300	13392000	12332000	0.0820015	0.0893057	0.081611	0.104513	0	0	0.176745	0.173102	0	0.0771766	0.124254	0.115676
326	465	105708;105709	gi|643706121	742	>gi|643706121|gb|KDP22253.1| hypothetical protein JCGZ_26084 [Jatropha curcas]	0.824676	7.05154	1	S	0.0171265	47.808	_NISCPVS(ph)PVGSPLLHSR_	NIS(0.163)CPVS(0.825)PVGS(0.012)PLLHS(0.001)R	NIS(-7.05)CPVS(7.05)PVGS(-18.33)PLLHS(-31.3)R	7	3	633.976	-0.72621	11501000	0	0	0	0	0	0	18114000	0	0	0	0	0.0909011	0	0	0	0	0	0	0.149398	0	0	0	0
327	465	139465;139467;139469;139470;139471;139474;139478;139479;139481;139482;139484;139485;139487;139488;139490;139491;139493;139494;139495;139497;139500;139503;139504;139505;139507	gi|643706121	339	>gi|643706121|gb|KDP22253.1| hypothetical protein JCGZ_26084 [Jatropha curcas]	1	87.6326	1	S	3.21068e-09	124.62	_VQS(ph)GAVTPIHPR_	VQS(1)GAVTPIHPR	VQS(87.63)GAVT(-87.63)PIHPR	3	2	671.337	-0.65681	129990000	175490000	154050000	86783000	69400000	13142000	119520000	56740000	58300000	90173000	103370000	105390000	1.02741	1.44672	1.21248	0.710478	0.560828	0.0973742	0.990041	0.467972	0.464168	0.849901	0.959089	0.988574
329	466	73094;73096;73097;73098;73099;73100;73101;73102;73103;73104;73105	gi|643706122	137	>gi|643706122|gb|KDP22254.1| hypothetical protein JCGZ_26085 [Jatropha curcas]	0.959929	13.795	1	S	1.66479e-06	118.24	_INDESGYSS(ph)FR_	INDESGYS(0.04)S(0.96)FR	INDES(-50.89)GY(-97.69)S(-13.79)S(13.79)FR	9	2	677.769	-0.61572	16555000	15907000	25134000	62325000	61048000	16260000	82949000	79831000	16022000	18680000	0	22226000	0.130847	0.131135	0.197822	0.510244	0.493335	0.120477	0.687106	0.658419	0.127562	0.176063	0	0.208483
330	467	92264;92265;92266;92267;92268;92269;92270;92271;92272;92273;92274;92275;92276	gi|643706123	285	>gi|643706123|gb|KDP22255.1| hypothetical protein JCGZ_26086 [Jatropha curcas]	0.997682	26.4508	1	S	1.32296e-09	130.02	_LQESDSATIS(ph)PK_	LQESDSAT(0.002)IS(0.998)PK	LQES(-65.31)DS(-42.33)AT(-26.45)IS(26.45)PK	10	2	678.308	-1.528	0	0	23632000	50445000	83886000	70073000	29959000	57512000	36264000	19044000	25138000	30859000	0	0	0.186	0.412985	0.677891	0.519198	0.248165	0.47434	0.288723	0.179494	0.233236	0.289462
331	468	8720;8721;8722;8723	gi|643706132	433	>gi|643706132|gb|KDP22264.1| hypothetical protein JCGZ_26095 [Jatropha curcas]	1	64.6536	1	S	0.0173288	64.654	_ALQFS(ph)PGK_	ALQFS(1)PGK	ALQFS(64.65)PGK	5	2	464.22	3.7606	0	0	0	0	0	0	0	0	0	22902000	22379000	20336000	0	0	0	0	0	0	0	0	0	0.215857	0.207637	0.190755
333	472	93929;93930;93931;93932;93933;93934;93936;93937;93938;93939;93940;93941;93942;93943;93944;93945	gi|643706161	81	>gi|643706161|gb|KDP22293.1| hypothetical protein JCGZ_26124 [Jatropha curcas]	0.917452	10.7672	1	S	0.00138495	75.312	_LSPHTQNPIPTS(ph)PNR_	LS(0.001)PHT(0.004)QNPIPT(0.077)S(0.917)PNR	LS(-28.33)PHT(-23.28)QNPIPT(-10.77)S(10.77)PNR	12	3	580.281	0.18435	32710000	19138000	34613000	59019000	49889000	59652000	38300000	41692000	29928000	0	0	0	0.258532	0.157771	0.272428	0.483178	0.403158	0.441985	0.317257	0.343862	0.238278	0	0	0
334	473	80681;80682;80683;80684;80685;80686;80687;80688;80689;80690;80691;80692;80693;80694;80695;80696;80697;80698;80699;80700;80701;80702	gi|643706166	176	>gi|643706166|gb|KDP22298.1| hypothetical protein JCGZ_26129 [Jatropha curcas]	1	83.6479	1	S	7.67413e-98	248.58	_KPVPVTDEAAS(ph)AGEPAEAK_	KPVPVTDEAAS(1)AGEPAEAK	KPVPVT(-83.65)DEAAS(83.65)AGEPAEAK	11	2	973.959	-0.141	375760000	371520000	323700000	323840000	321550000	190400000	206980000	192330000	122500000	350270000	331710000	357500000	2.96992	3.06276	2.54774	2.65122	2.59848	1.41075	1.71451	1.58627	0.975309	3.30138	3.07768	3.3534
335	474	119076;119077;119078;119079;119080;119081;119082;119083;119084;119085;119086;119087;119088;119089;119090;119091;119092;119093;119094;119095;119096;119097;119098	gi|643706170	164	>gi|643706170|gb|KDP22302.1| hypothetical protein JCGZ_26133 [Jatropha curcas]	0.996879	26.8909	1;2	S	4.28096e-20	152	_SDS(ph)SSSLSAGVR_	S(0.002)DS(0.997)S(0.001)SSLSAGVR	S(-26.89)DS(26.89)S(-29.83)S(-43.59)S(-63.11)LS(-76.74)AGVR	3	2	616.761	0.55338	197170000	192760000	187420000	402960000	359280000	378690000	190240000	177230000	189820000	211120000	215790000	196210000	1.55838	1.58909	1.47512	3.29896	2.90338	2.80586	1.57585	1.46173	1.51129	1.98985	2.00215	1.84048
336	474	119092;119093;119095;119096;119097;119098	gi|643706170	166	>gi|643706170|gb|KDP22302.1| hypothetical protein JCGZ_26133 [Jatropha curcas]	0.881286	9.65644	2	S	0.000498789	100.41	_SDS(ph)SS(ph)SLSAGVR_	S(0.004)DS(0.993)S(0.023)S(0.881)S(0.096)LS(0.003)AGVR	S(-24.95)DS(24.84)S(-16.44)S(9.66)S(-9.66)LS(-24.84)AGVR	5	2	656.745	-1.9049	0	0	0	21568000	18306000	20272000	0	16120000	0	19662000	26207000	0	0	0	0	0.176574	0.147933	0.150203	0	0.132952	0	0.185319	0.243154	0
337	474	119090;119091;119094	gi|643706170	167	>gi|643706170|gb|KDP22302.1| hypothetical protein JCGZ_26133 [Jatropha curcas]	0.855466	8.1917	2	S	0.00471445	82.102	_SDS(ph)SSS(ph)LSAGVR_	S(0.062)DS(0.928)S(0.011)S(0.135)S(0.855)LS(0.008)AGVR	S(-11.82)DS(11.82)S(-22.43)S(-8.19)S(8.19)LS(-20.37)AGVR	6	2	656.745	-2.3282	0	0	0	0	0	0	14383000	0	17981000	0	0	27173000	0	0	0	0	0	0	0.119141	0	0.143159	0	0	0.254887
338	475	86706;86707;86708;86709;86710;86711;86712;86713;86714;86715	gi|643706171	184	>gi|643706171|gb|KDP22303.1| hypothetical protein JCGZ_26134 [Jatropha curcas]	0.994322	22.4332	1	S	1.55844e-09	127.57	_LGEVLGES(ph)PETIR_	LGEVLGES(0.994)PET(0.006)IR	LGEVLGES(22.43)PET(-22.43)IR	8	2	740.358	0.68804	0	0	25841000	17271000	22952000	15048000	18209000	24229000	21439000	34230000	26679000	32824000	0	0	0.203386	0.141395	0.185477	0.111497	0.150834	0.199833	0.170691	0.322626	0.247533	0.307894
339	476	117137;117138;117139;117140;117141;117142;117144;117146;117147;117148;117149	gi|643706194	340	>gi|643706194|gb|KDP22326.1| hypothetical protein JCGZ_26157 [Jatropha curcas]	0.992885	21.4723	1	S	5.20403e-09	131.06	_RTS(ph)PNSVPEER_	RT(0.007)S(0.993)PNSVPEER	RT(-21.47)S(21.47)PNS(-43.82)VPEER	3	2	676.304	-0.0060118	151700000	0	143030000	161310000	202990000	347600000	46144000	51915000	38788000	44304000	62363000	51916000	1.199	0	1.12574	1.32062	1.64038	2.5755	0.382233	0.428177	0.308819	0.417575	0.578617	0.48698
342	480	36822;36823;36824;36825;36826;36827;36828;36829;36830;36831;36833;36834;36835;36838;36839;36841;36842	gi|643706220	195	>gi|643706220|gb|KDP22352.1| hypothetical protein JCGZ_26183 [Jatropha curcas]	0.99658	24.6444	1	S	4.86161e-25	120.6	_EANGGFIMSAS(ph)HNPGGPEYDWGIK_	EANGGFIMS(0.003)AS(0.997)HNPGGPEYDWGIK	EANGGFIMS(-24.64)AS(24.64)HNPGGPEY(-76.34)DWGIK	11	3	872.04	-0.067979	217620000	218080000	257340000	218640000	247720000	238520000	137830000	177580000	317510000	0	187400000	0	1.72002	1.79782	2.02544	1.78997	2.00185	1.76729	1.14171	1.46462	2.52792	0	1.73874	0
344	483	129348;129349	gi|643706252	5	>gi|643706252|gb|KDP22384.1| hypothetical protein JCGZ_26215 [Jatropha curcas]	0.977831	16.4451	1	S	1.80201e-06	109.87	_(ac)TLDS(ph)PKVPGLAALPR_	T(0.022)LDS(0.978)PKVPGLAALPR	T(-16.45)LDS(16.45)PKVPGLAALPR	4	2	828.94	-0.52633	0	0	0	0	0	0	0	0	0	312240000	290730000	0	0	0	0	0	0	0	0	0	0	2.94293	2.69745	0
345	488	52359;52360;52361;52362;52363;52364;52365;52366;52367	gi|643706263	226	>gi|643706263|gb|KDP22395.1| hypothetical protein JCGZ_26226 [Jatropha curcas]	1	60.0624	1	S	0.00140047	60.062	_FEDPEEMEHGS(ph)DGGHQ_	FEDPEEMEHGS(1)DGGHQ	FEDPEEMEHGS(60.06)DGGHQ	11	2	940.825	0.62652	14012000	15938000	16387000	0	7623000	7180700	0	0	0	10546000	9257100	10823000	0.110747	0.131391	0.128977	0	0.0616022	0.0532046	0	0	0	0.0993985	0.0858893	0.101521
346	492	90159;90160;90161;90162;90163;90164;90165;90166;90167;90168;90169;90170	gi|643706288	110	>gi|643706288|gb|KDP22420.1| hypothetical protein JCGZ_26251 [Jatropha curcas]	0.977854	16.4498	1	S	0.0121694	89.698	_LLS(ph)SEIR_	LLS(0.978)S(0.022)EIR	LLS(16.45)S(-16.45)EIR	3	2	449.226	0.17143	15437000	12531000	18486000	0	6018000	6132600	9043400	0	7330100	10462000	10580000	8516500	0.12201	0.103304	0.145497	0	0.0486321	0.0454388	0.0749108	0	0.0583601	0.0986067	0.0981635	0.0798861
347	493	20394;20395;20396;20397;20398;20399;20400	gi|643706291	271	>gi|643706291|gb|KDP22423.1| hypothetical protein JCGZ_26254 [Jatropha curcas]	1	105.649	1	S	2.75523e-07	134.98	_DEDELNS(ph)PR_	DEDELNS(1)PR	DEDELNS(105.65)PR	7	2	577.722	-1.8618	6088500	0	13194000	0	0	0	0	0	5365700	12894000	13994000	18330000	0.048122	0	0.103846	0	0	0	0	0	0.0427201	0.121529	0.129839	0.171938
348	499	111195;111196;111197;111198;111199;111200;111201;111202;111203;111204;111205;111206;111207;111208;111209	gi|643706322	6	>gi|643706322|gb|KDP22454.1| hypothetical protein JCGZ_26285 [Jatropha curcas]	0.999931	41.6	1	S	1.44037e-08	121.24	_PSAGS(ph)PQWQEK_	PSAGS(1)PQWQEK	PS(-41.6)AGS(41.6)PQWQEK	5	2	647.777	0.22509	19258000	22282000	20857000	20509000	18861000	24617000	28470000	15016000	28715000	19359000	15734000	16768000	0.152211	0.18369	0.164159	0.167904	0.152418	0.182397	0.235831	0.123847	0.22862	0.182463	0.145983	0.157286
349	500	116781;116782	gi|643706326	264	>gi|643706326|gb|KDP22458.1| hypothetical protein JCGZ_26289 [Jatropha curcas]	0.997785	26.5363	1	S	5.54941e-07	117.63	_RQS(ph)LDTEEGK_	RQS(0.998)LDT(0.002)EEGK	RQS(26.54)LDT(-26.54)EEGK	3	2	621.772	-0.094664	0	0	0	0	0	3443700	0	0	0	0	0	11507000	0	0	0	0	0	0.0255157	0	0	0	0	0	0.107937
350	502	55935;55936;55938;55940;55943;55944;55945;55946;55947;55948;55949;55950	gi|643706371	477	>gi|643706371|gb|KDP22503.1| hypothetical protein JCGZ_26334 [Jatropha curcas]	0.980592	17.6712	1	S	6.94997e-18	139.98	_FTGS(ph)PLISSPSIGLHEQR_	FT(0.017)GS(0.981)PLIS(0.003)SPSIGLHEQR	FT(-17.67)GS(17.67)PLIS(-25.76)S(-43.61)PS(-74.18)IGLHEQR	4	3	669.33	-0.013837	65466000	69119000	72313000	122300000	67035000	39072000	0	32876000	31135000	39855000	45825000	42932000	0.517427	0.569807	0.569152	1.00125	0.541717	0.2895	0	0.27115	0.247888	0.375643	0.425174	0.402709
352	503	145166;145167;145168;145169;145170	gi|643706375	318	>gi|643706375|gb|KDP22507.1| hypothetical protein JCGZ_26338 [Jatropha curcas]	0.99998	47.0151	1	S	0.00264849	80.014	_YLSQMLS(ph)QK_	YLSQMLS(1)QK	Y(-73.75)LS(-47.02)QMLS(47.02)QK	7	2	589.27	-0.019949	0	6576300	7167400	0	0	0	0	0	0	13404000	22117000	13914000	0	0.0542141	0.0564123	0	0	0	0	0	0	0.126336	0.205206	0.130515
353	505	132622;132624;132626;132627;132628;132629;132630	gi|643706381	506	>gi|643706381|gb|KDP22513.1| hypothetical protein JCGZ_26344 [Jatropha curcas]	0.816374	7.25481	1	S	0.00487837	68.173	_VDKPAPATETS(ph)NK_	VDKPAPAT(0.03)ET(0.154)S(0.816)NK	VDKPAPAT(-14.34)ET(-7.25)S(7.25)NK	11	2	719.335	0.34356	8565500	4345900	4666900	8411300	0	0	0	21877000	0	5747700	7614200	0	0.0676996	0.035827	0.0367317	0.0688619	0	0	0	0.180434	0	0.0541734	0.0706462	0
354	506	10672;10673	gi|643706404	677	>gi|643706404|gb|KDP22536.1| hypothetical protein JCGZ_26367 [Jatropha curcas]	0.998483	28.5633	1	S	1.56021e-08	71.604	_APPVM(ox)LNTVPAHHHIGS(ph)APAVNPSLWER_	APPVMLNT(0.001)VPAHHHIGS(0.998)APAVNPSLWER	APPVMLNT(-28.56)VPAHHHIGS(28.56)APAVNPS(-38.94)LWER	17	4	774.382	0.82794	0	0	0	0	63507000	84599000	0	0	0	0	0	0	0	0	0	0	0.513207	0.626827	0	0	0	0	0	0
355	506	95357;95358;95359;95360;95361;95362;95363;95364;95365;95366;95367;95368	gi|643706404	54	>gi|643706404|gb|KDP22536.1| hypothetical protein JCGZ_26367 [Jatropha curcas]	0.99719	25.5013	1	S	0.000303997	99.283	_LVASS(ph)PFEK_	LVAS(0.003)S(0.997)PFEK	LVAS(-25.5)S(25.5)PFEK	5	2	529.252	0.079076	17673000	15662000	18142000	27388000	21802000	26220000	8466400	12600000	11287000	16483000	18956000	19496000	0.139683	0.129115	0.14279	0.224221	0.176184	0.194274	0.0701312	0.103921	0.0898638	0.155356	0.175878	0.182875
357	511	111058;111059;111060;111061;111062;111063;111064;111065;111067;111068;111069;111070;111071;111072;111073;111074;111075;111076;111077;111078;111079;111080;111081;111082;111083	gi|643706419	115	>gi|643706419|gb|KDP22551.1| hypothetical protein JCGZ_26382 [Jatropha curcas]	0.999983	47.5911	1	S	0.000151446	103.13	_PNRS(ph)PSPALGR_	PNRS(1)PSPALGR	PNRS(47.59)PS(-47.59)PALGR	4	2	616.301	-0.16975	50755000	40569000	38578000	43729000	69736000	87565000	90880000	68267000	21864000	24683000	25222000	25893000	0.401155	0.334445	0.303635	0.358002	0.563544	0.648803	0.752802	0.563043	0.174075	0.232643	0.234015	0.24288
359	512	65147;65148;65150;65151;65152;65153;65154;65155	gi|643706425	33	>gi|643706425|gb|KDP22557.1| hypothetical protein JCGZ_26388 [Jatropha curcas]	0.805353	7.52632	1	S	3.29414e-08	114.02	_GVGAPIAVTS(ph)SETVGSK_	GVGAPIAVT(0.026)S(0.805)S(0.142)ET(0.026)VGS(0.001)K	GVGAPIAVT(-14.96)S(7.53)S(-7.53)ET(-14.96)VGS(-29.52)K	10	2	820.401	-0.14782	10868000	15993000	0	24090000	43446000	0	0	0	0	12732000	7401100	7909100	0.085898	0.131844	0	0.197221	0.351092	0	0	0	0	0.120002	0.068669	0.0741886
360	512	87602;87603;87604;87605;87606;87607;87608;87609;87610;87611;87612;87613;87614	gi|643706425	242	>gi|643706425|gb|KDP22557.1| hypothetical protein JCGZ_26388 [Jatropha curcas]	0.988068	19.5358	1	S	9.43932e-40	187.35	_LHDGVELSGPS(ph)DTDAR_	LHDGVELS(0.011)GPS(0.988)DT(0.001)DAR	LHDGVELS(-19.54)GPS(19.54)DT(-30.23)DAR	11	2	874.878	-1.2399	27070000	23338000	38579000	0	45449000	101710000	0	26301000	83659000	19995000	0	20346000	0.213955	0.192395	0.303643	0	0.367278	0.753609	0	0.216922	0.666069	0.188457	0	0.190849
361	514	89899;89900;89901;89902;89903;89904;89905;89906;89907;89908;89909;89910;89911;89912;89913;89914;89915;89916;89917;89918;89919	gi|643706430	61	>gi|643706430|gb|KDP22562.1| hypothetical protein JCGZ_26393 [Jatropha curcas]	0.899885	11.3143	1	S	0.000104676	97.463	_LLQTSTS(ph)TEK_	LLQTS(0.002)T(0.032)S(0.9)T(0.066)EK	LLQT(-43.81)S(-27.64)T(-14.49)S(11.31)T(-11.31)EK	7	2	594.281	-0.010114	41091000	33453000	34312000	34714000	33543000	37512000	40982000	22295000	24904000	35242000	19486000	7462900	0.324773	0.275782	0.270059	0.284198	0.271064	0.277941	0.339473	0.183882	0.198278	0.332164	0.180795	0.0700031
365	518	6471;6472;6473;6474;6475;6476;6477;6478;6479;6480;6481;6482;6483;6484;6485	gi|643706445	216	>gi|643706445|gb|KDP22577.1| hypothetical protein JCGZ_26408 [Jatropha curcas]	0.999683	35.0288	1	S	3.76113e-05	85.945	_AGSGVATLGLPDS(ph)PGVPK_	AGSGVATLGLPDS(1)PGVPK	AGS(-54.88)GVAT(-35.03)LGLPDS(35.03)PGVPK	13	2	851.924	-0.11248	37813000	36334000	31762000	0	35790000	27597000	0	16763000	24211000	35468000	44435000	38684000	0.298865	0.299532	0.249988	0	0.289223	0.204477	0	0.138256	0.192761	0.334294	0.412277	0.362862
366	519	50743;50744;50745;50746;50747;50748;50749;50750;50751;50752;50753;50754;50755;50756;50757;50758;50759	gi|643706450	57	>gi|643706450|gb|KDP22582.1| hypothetical protein JCGZ_26413 [Jatropha curcas]	1	70.6442	1	S	1.70419e-05	103.91	_EVS(ph)QANEETEQK_	EVS(1)QANEETEQK	EVS(70.64)QANEET(-70.64)EQK	3	2	736.301	-1.6395	31337000	30014000	31797000	19349000	12805000	14955000	13586000	0	0	38817000	47880000	38829000	0.24768	0.247431	0.250264	0.158407	0.103479	0.110807	0.112539	0	0	0.365859	0.444241	0.364222
367	519	109326;109327;109328;109329;109330;109331;109332;109333;109334;109335;109336;109337;109339;109340;109342;109343;109345;109346;109347;109348;109350;109352;109354;109356;109357;109358;109359;109365;109367	gi|643706450	317	>gi|643706450|gb|KDP22582.1| hypothetical protein JCGZ_26413 [Jatropha curcas]	0.999998	56.7031	1	S	4.48167e-06	109.07	_NVS(ph)PGEASVTPAK_	NVS(1)PGEASVTPAK	NVS(56.7)PGEAS(-56.7)VT(-68.89)PAK	3	2	668.811	-0.52524	1455600000	1757900000	1746700000	1658700000	1517600000	1553700000	815320000	834340000	871690000	1160600000	1154600000	1103400000	11.5047	14.4919	13.7477	13.5795	12.2639	11.512	6.75369	6.88135	6.94014	10.9389	10.7126	10.3501
368	519	117888;117889;117890;117891;117892;117893;117894;117895;117896;117897;117898;117899	gi|643706450	172	>gi|643706450|gb|KDP22582.1| hypothetical protein JCGZ_26413 [Jatropha curcas]	0.96916	14.9728	1	S	1.53421e-08	123.02	_S(ph)ASKPLSIEK_	S(0.969)AS(0.031)KPLSIEK	S(14.97)AS(-14.97)KPLS(-71.55)IEK	1	2	570.289	0.7252	65447000	72921000	53929000	252640000	239500000	279620000	230130000	234370000	234510000	6665000	7040800	7712000	0.517277	0.601151	0.424458	2.06832	1.93542	2.07181	1.90628	1.933	1.8671	0.0628192	0.065326	0.0723397
369	521	110728;110729;110730;110731;110732;110733;110734;110735;110736;110737;110738;110739	gi|643706454	637	>gi|643706454|gb|KDP22586.1| hypothetical protein JCGZ_26417 [Jatropha curcas]	1	94.6022	1	S	5.7546e-09	128.01	_PLSDPIELS(ph)P_	PLSDPIELS(1)P	PLS(-94.6)DPIELS(94.6)P	9	2	574.268	-0.0053704	30841000	31461000	34866000	27904000	24152000	26072000	20739000	27443000	29198000	22226000	23232000	24566000	0.24376	0.25936	0.274419	0.228445	0.195175	0.193178	0.171791	0.226341	0.232466	0.209485	0.215551	0.230433
370	527	87126;87127;87128;87129;87130;87131;87132;87133;87134;87135;87136;87137;87138;87139;87140;87141	gi|643706665	10	>gi|643706665|gb|KDP22648.1| hypothetical protein JCGZ_02490 [Jatropha curcas]	0.999793	36.8292	1	S	6.19253e-60	198.87	_LGS(ph)ETEVAGLETK_	LGS(1)ETEVAGLETK	LGS(36.83)ET(-36.83)EVAGLET(-134.61)K	3	2	707.329	-0.25665	86458000	86396000	92213000	264930000	276840000	260830000	318760000	316180000	327590000	0	0	71695000	0.683343	0.712237	0.725779	2.16894	2.23717	1.93259	2.64044	2.60775	2.60818	0	0	0.67251
372	531	15505;15506;15507;15508;15509;15510;15511;15512;15513;15514;15515;15516;15517;15518;15519;15520;15521;15522;15523;15524;15525	gi|643706690	57	>gi|643706690|gb|KDP22673.1| hypothetical protein JCGZ_02515 [Jatropha curcas]	0.999992	51.1496	1	S	0.000119515	94.532	_AYFDS(ph)ADWALGK_	AYFDS(1)ADWALGK	AY(-51.15)FDS(51.15)ADWALGK	5	2	712.3	0.11451	383240000	427620000	8603900	350210000	261940000	307890000	216070000	290120000	199240000	27679000	569620000	510510000	3.02904	3.52524	0.0677185	2.86711	2.11676	2.28128	1.78981	2.39281	1.58629	0.260881	5.28505	4.78866
373	532	221;225;228;234;237;239;241;244;247;250;252;256	gi|643706692	23	>gi|643706692|gb|KDP22675.1| hypothetical protein JCGZ_02517 [Jatropha curcas]	1	99.5558	1	S	1.38044e-20	149.73	_AAAS(ph)IAGDLVSDDER_	AAAS(1)IAGDLVSDDER	AAAS(99.56)IAGDLVS(-99.56)DDER	4	2	785.343	-0.37934	78944000	85384000	89644000	88207000	88069000	101290000	0	58328000	68962000	69886000	76955000	73623000	0.623954	0.703894	0.705559	0.722136	0.711695	0.750497	0	0.48107	0.549055	0.658692	0.714005	0.690595
374	532	218;219;220;222;223;224;226;227;229;230;231;232;233;235;236;238;240;242;243;245;246;248;249;251;253;254;255;257;258;259;260	gi|643706692	30	>gi|643706692|gb|KDP22675.1| hypothetical protein JCGZ_02517 [Jatropha curcas]	1	97.9767	1	S	5.36538e-39	182.31	_AAASIAGDLVS(ph)DDER_	AAASIAGDLVS(1)DDER	AAAS(-97.98)IAGDLVS(97.98)DDER	11	2	785.343	-1.0495	1774600000	162110000	1883700000	1755700000	1607000000	1822000000	1291500000	1314600000	1219200000	1596900000	1798400000	1746900000	14.026	1.33641	14.826	14.3736	12.9863	13.4999	10.6981	10.8424	9.70692	15.0511	16.6859	16.3862
375	532	65674;65675;65676;65677;65678;65679;65680;65681;65682;65683;65684;65685;65686;65687	gi|643706692	65	>gi|643706692|gb|KDP22675.1| hypothetical protein JCGZ_02517 [Jatropha curcas]	0.899841	9.53478	1	S	2.26485e-14	143.14	_HADAAEALS(ph)SANFR_	HADAAEALS(0.9)S(0.1)ANFR	HADAAEALS(9.53)S(-9.53)ANFR	9	2	770.333	-0.45221	50956000	25099000	49840000	0	34943000	0	0	15894000	26150000	38264000	35738000	18861000	0.402744	0.206913	0.392275	0	0.282378	0	0	0.131088	0.208199	0.360647	0.331585	0.176919
379	537	15404;15405;15406;15407	gi|643706966	8	>gi|643706966|gb|KDP22776.1| hypothetical protein JCGZ_00363 [Jatropha curcas]	1	82.9077	1	S	0.000424592	82.908	_AWS(ph)PEPNGVVLEER_	AWS(1)PEPNGVVLEER	AWS(82.91)PEPNGVVLEER	3	2	831.88	-1.2896	22343000	0	0	0	0	0	53154000	56563000	0	13935000	0	0	0.176594	0	0	0	0	0	0.4403	0.466513	0	0.131341	0	0
380	537	55777;55778;55779;55780;55781;55782;55783;55784;55785	gi|643706966	504	>gi|643706966|gb|KDP22776.1| hypothetical protein JCGZ_00363 [Jatropha curcas]	0.982833	17.5788	1	S	9.99196e-05	92.474	_FSTPSVEESIS(ph)PIGK_	FSTPSVEES(0.017)IS(0.983)PIGK	FS(-68.23)T(-68.23)PS(-54.14)VEES(-17.58)IS(17.58)PIGK	11	2	829.39	-0.75014	0	0	0	18284000	23178000	27648000	31502000	37438000	34759000	32414000	18469000	20317000	0	0	0	0.149688	0.187304	0.204855	0.260946	0.308776	0.276741	0.305509	0.171359	0.190577
381	537	87056;87057;87058;87059;87060;87061;87062;87063;87065;87066;87067;87068;87069;87070;87071;87072;87073;87074;87075;87076;87077;87078;87079;87080;87081;87082	gi|643706966	793	>gi|643706966|gb|KDP22776.1| hypothetical protein JCGZ_00363 [Jatropha curcas]	0.963398	14.6579	1	S	0.00161596	69.737	_LGPSDLHHTGS(ph)PETK_	LGPSDLHHT(0.033)GS(0.963)PET(0.004)K	LGPS(-43.01)DLHHT(-14.66)GS(14.66)PET(-24.28)K	11	2	828.375	-0.15043	48835000	39488000	41455000	117600000	120860000	140680000	101000000	104740000	97160000	27878000	11231000	40606000	0.38598	0.325534	0.326279	0.962771	0.976682	1.04235	0.836631	0.86386	0.77356	0.262757	0.104204	0.38089
382	537	107702;107703;107704;107705;107706;107707;107708;107709	gi|643706966	744	>gi|643706966|gb|KDP22776.1| hypothetical protein JCGZ_00363 [Jatropha curcas]	1	87.298	1	S	0.00211827	91.549	_NQAPMS(ph)PR_	NQAPMS(1)PR	NQAPMS(87.3)PR	6	2	490.705	-0.14925	0	0	4101200	0	0	0	12410000	11372000	13379000	11156000	9563900	9418800	0	0	0.0322792	0	0	0	0.102798	0.0937924	0.10652	0.105148	0.0887359	0.0883498
383	538	74053;74054;74055;74056;74057;74058;74059;74060;74061;74062;74063	gi|643706967	547	>gi|643706967|gb|KDP22777.1| hypothetical protein JCGZ_00364 [Jatropha curcas]	1	108.903	1	S	0.00104866	108.9	_IRS(ph)LVDIR_	IRS(1)LVDIR	IRS(108.9)LVDIR	3	2	526.287	-0.12058	36537000	46864000	47152000	0	33283000	42265000	26030000	31652000	37122000	41566000	43204000	36752000	0.28878	0.38634	0.371118	0	0.268963	0.313158	0.215619	0.261055	0.295555	0.391769	0.400856	0.344739
384	539	91037;91038;91039;91040;91041;91042;91043;91044;91045	gi|643706976	262	>gi|643706976|gb|KDP22786.1| hypothetical protein JCGZ_00373 [Jatropha curcas]	1	140.142	1	S	1.41358e-12	140.14	_LNS(ph)EAEQFKK_	LNS(1)EAEQFKK	LNS(140.14)EAEQFKK	3	2	637.295	1.0422	16964000	30983000	15442000	23507000	22031000	28715000	24225000	21353000	15275000	0	0	0	0.134079	0.25542	0.121539	0.192448	0.178035	0.212761	0.200667	0.176112	0.121615	0	0	0
385	541	110235;110236;110237;110238;110239	gi|643706988	894	>gi|643706988|gb|KDP22798.1| hypothetical protein JCGZ_00385 [Jatropha curcas]	0.890343	11.0088	1	S	1.88171e-56	157.97	_PGEPTTSS(ph)PTTSLAGLAR_	PGEPT(0.002)T(0.071)S(0.032)S(0.89)PT(0.004)T(0.001)SLAGLAR	PGEPT(-25.56)T(-11.01)S(-14.46)S(11.01)PT(-23.38)T(-31.94)S(-40.01)LAGLAR	8	2	911.933	-0.16089	0	0	0	0	0	0	0	0	0	69792000	53296000	58505000	0	0	0	0	0	0	0	0	0	0.657806	0.494492	0.548786
386	543	54198;54199;54200;54201;54202;54203;54205;54206;54207;54208;54209;54210;54211;54214;54215;54216;54217;54218;54219;54220;54221;54222;54223	gi|643706999	262	>gi|643706999|gb|KDP22809.1| hypothetical protein JCGZ_00396 [Jatropha curcas]	0.999665	34.7427	1	S	0.000107924	97.214	_FLGTPS(ph)PEHR_	FLGTPS(1)PEHR	FLGT(-34.74)PS(34.74)PEHR	6	2	610.777	-0.02192	228190000	251380000	20223000	279330000	266890000	255220000	0	191320000	176390000	151530000	162860000	161930000	1.80356	2.07234	0.159169	2.28683	2.15677	1.89102	0	1.57794	1.40437	1.4282	1.51105	1.51893
388	543	113412;113413;113414;113415;113416;113417;113419;113421;113422;113424;113425;113426;113427;113430;113431;113432;113433;113434;113435	gi|643706999	912	>gi|643706999|gb|KDP22809.1| hypothetical protein JCGZ_00396 [Jatropha curcas]	0.979092	16.712	1	S	1.29051e-14	144.68	_QLEFAPVDSASS(ph)PHK_	QLEFAPVDSAS(0.021)S(0.979)PHK	QLEFAPVDS(-44.64)AS(-16.71)S(16.71)PHK	12	3	564.926	-0.068631	101580000	41827000	96637000	100610000	112100000	94308000	27665000	77618000	34524000	70099000	74994000	0	0.802864	0.344816	0.760599	0.823677	0.905891	0.698765	0.229162	0.640167	0.27487	0.660699	0.69581	0
389	543	135721;135722;135723	gi|643706999	276	>gi|643706999|gb|KDP22809.1| hypothetical protein JCGZ_00396 [Jatropha curcas]	0.999876	39.0731	1	S	0.000260141	89.232	_VICEVSVNPS(ph)PPK_	VICEVSVNPS(1)PPK	VICEVS(-39.07)VNPS(39.07)PPK	10	2	753.357	0.7852	91982000	0	0	0	0	0	68553000	56006000	0	0	0	0	0.727003	0	0	0	0	0	0.567857	0.461919	0	0	0	0
390	544	130145;130146;130147;130148;130149;130151;130152;130153;130154	gi|643707009	45	>gi|643707009|gb|KDP22819.1| hypothetical protein JCGZ_00406 [Jatropha curcas]	0.976671	16.9634	1	S	0.000228326	88.283	_TPS(ph)FKEDTYFISHLK_	T(0.02)PS(0.977)FKEDT(0.004)YFISHLK	T(-16.96)PS(16.96)FKEDT(-24.25)Y(-51.38)FIS(-68.98)HLK	3	3	631.633	-1.7674	2808100	12338000	20274000	20736000	52700000	97373000	50640000	54123000	0	0	3495400	0	0.0221945	0.101713	0.15957	0.169762	0.425874	0.721475	0.419475	0.446388	0	0	0.0324311	0
391	547	135255;135256;135257;135258;135259;135260;135261;135262;135263	gi|643707026	10	>gi|643707026|gb|KDP22836.1| hypothetical protein JCGZ_00423 [Jatropha curcas]	1	65.2776	1	S	0.000571576	93.561	_VGS(ph)FWLGQK_	VGS(1)FWLGQK	VGS(65.28)FWLGQK	3	2	551.26	0.41332	9911600	11319000	12146000	0	0	0	10456000	13049000	9556100	32075000	35455000	33509000	0.0783389	0.0933123	0.0955972	0	0	0	0.086612	0.107624	0.0760829	0.302314	0.328959	0.314319
394	551	137759;137760;137761;137762;137763;137764	gi|643707045	109	>gi|643707045|gb|KDP22855.1| hypothetical protein JCGZ_00442 [Jatropha curcas]	1	98.9432	1	S	0.00010201	98.943	_VLVLENVVS(ph)KEK_	VLVLENVVS(1)KEK	VLVLENVVS(98.94)KEK	9	2	718.892	-1.917	8234400	0	0	0	0	0	22085000	17389000	31012000	0	10346000	12131000	0.0650827	0	0	0	0	0	0.182941	0.143419	0.246909	0	0.0959924	0.113791
398	556	43817;43818;43819;43820;43821;43822;43823;43825;43826;43827;43828	gi|643707057	15	>gi|643707057|gb|KDP22867.1| hypothetical protein JCGZ_00454 [Jatropha curcas]	0.954875	13.5752	1	S	0.00295933	69.261	_ELDLTS(ph)PEVVTK_	ELDLT(0.042)S(0.955)PEVVT(0.003)K	ELDLT(-13.58)S(13.58)PEVVT(-24.74)K	6	2	705.842	2.1702	32556000	33559000	0	34468000	21932000	24151000	0	26042000	21548000	23425000	28877000	30536000	0.257315	0.276656	0	0.282184	0.177235	0.178944	0	0.214786	0.171559	0.220786	0.267927	0.286432
399	556	118154;118155;118156;118157;118158;118159;118160;118161;118162;118176;118177;118178;118179;118180;118181;118182;118183;118184;118185;118186;118187;118188;118189;118190;118191;118192;118193;118194;118195;118196;118197;118198;118199;118200;118201;118202;118203;118204;118205	gi|643707057	2	>gi|643707057|gb|KDP22867.1| hypothetical protein JCGZ_00454 [Jatropha curcas]	1	84.6397	1	S	1.01086e-45	179.16	_(ac)S(ph)DDEREEKELDLTSPEVVTK_	S(1)DDEREEKELDLTSPEVVTK	S(84.64)DDEREEKELDLT(-84.64)S(-105.96)PEVVT(-140.5)K	1	2	1221.05	0.75104	491550000	521450000	565060000	719420000	706110000	808110000	53723000	153700000	113100000	281990000	266750000	276570000	3.88509	4.29876	4.4474	5.88977	5.70615	5.9876	0.445013	1.26767	0.900469	2.65782	2.47496	2.59427
400	561	81013;81014;81015;81016;81017;81018;81019;81020;81021;81022;81023;81024;81025;81026;81027;81028;81029;81030;81031;81032;81033;81034;81035;81036;81037;81038;81039	gi|643707220	301	>gi|643707220|gb|KDP22917.1| hypothetical protein JCGZ_01778 [Jatropha curcas]	0.999708	35.3417	1	S	0.0206715	46.621	_KSNGECEPWLVAS(ph)QLR_	KSNGECEPWLVAS(1)QLR	KS(-35.34)NGECEPWLVAS(35.34)QLR	13	2	977.448	-1.5237	224380000	148700000	159840000	138900000	152890000	179550000	76965000	79035000	58355000	191250000	203450000	199770000	1.77345	1.22586	1.25805	1.13715	1.23552	1.33036	0.637538	0.651854	0.464606	1.80258	1.88765	1.87387
401	562	117393;117394;117395;117396	gi|643707266;gi|643703826	58;54	>gi|643707266|gb|KDP22927.1| hypothetical protein JCGZ_01764 [Jatropha curcas];>gi|643703826|gb|KDP20890.1| hypothetical protein JCGZ_21361 [Jatropha curcas]	1	67.9969	1	S	0.00562866	67.997	_RVVS(ph)EEVER_	RVVS(1)EEVER	RVVS(68)EEVER	4	2	591.779	1.6909	0	0	0	0	0	45662000	38903000	30293000	29648000	0	0	0	0	0	0	0	0	0.338328	0.322252	0.249846	0.236049	0	0	0
402	563	61867;61868;61869;61870;61871;61872;61873;61874;61875	gi|643707409	414	>gi|643707409|gb|KDP22962.1| hypothetical protein JCGZ_01659 [Jatropha curcas]	0.942917	12.2913	1	S	0.000765587	81.803	_GLLSETS(ph)NDKLK_	GLLS(0.001)ET(0.056)S(0.943)NDKLK	GLLS(-28.14)ET(-12.29)S(12.29)NDKLK	7	2	692.84	-0.39805	12371000	12517000	15559000	0	11338000	20986000	20278000	24538000	17290000	0	10972000	0	0.0977774	0.103188	0.12246	0	0.0916235	0.155493	0.167972	0.202381	0.137658	0	0.101801	0
403	564	52726;52727;52729;52730;52731;52732;52733	gi|643707411	803	>gi|643707411|gb|KDP22964.1| hypothetical protein JCGZ_01661 [Jatropha curcas]	0.91775	10.7329	1	S	2.59377e-66	210.38	_FESDSFNQLCGNS(ph)SPTSR_	FESDSFNQLCGNS(0.918)S(0.078)PT(0.004)S(0.001)R	FES(-108.08)DS(-108.08)FNQLCGNS(10.73)S(-10.73)PT(-23.51)S(-31.62)R	13	2	1056.92	-0.53504	29250000	21717000	0	0	30379000	0	0	19462000	0	30211000	36982000	31063000	0.231185	0.179032	0	0	0.245496	0	0	0.160516	0	0.284746	0.343127	0.291376
405	571	3020;3021;3022;3023;3024;3025;3026;3027;3028;3029;3030;3031;3032;3033;3034;3035	gi|643707550	366	>gi|643707550|gb|KDP23020.1| hypothetical protein JCGZ_01683 [Jatropha curcas]	1	94.7731	1	S	3.56422e-09	119.56	_ADS(ph)PEPIDESDLR_	ADS(1)PEPIDESDLR	ADS(94.77)PEPIDES(-94.77)DLR	3	2	762.317	-0.75648	505860000	523390000	476360000	795890000	696720000	812900000	373330000	380150000	371730000	408840000	427000000	427560000	3.99819	4.31475	3.74928	6.51582	5.63027	6.02309	3.09247	3.13535	2.95961	3.85341	3.9618	4.01058
407	571	91267;91268;91269;91270;91271;91272;91273;91274;91275;91276;91277;91278;91279;91280;91281;91282;91283;91284;91285;91286;91287;91288;91289	gi|643707550	439	>gi|643707550|gb|KDP23020.1| hypothetical protein JCGZ_01683 [Jatropha curcas]	0.994989	22.9785	1	S	0.00959239	61.212	_LPGRS(ph)PNGSDPR_	LPGRS(0.995)PNGS(0.005)DPR	LPGRS(22.98)PNGS(-22.98)DPR	5	2	666.806	-0.40404	33406000	34693000	24760000	16924000	34100000	48895000	16327000	28116000	31939000	12463000	15285000	15419000	0.264033	0.286004	0.194878	0.138554	0.275566	0.362282	0.135244	0.231891	0.254289	0.117467	0.141817	0.144633
408	572	104949;104950;104951;104952;104953;104954;104955;104956;104957;104958;104959;104960;104961;104962;104963;104964;104965;104966;104967;104968;104969;104970	gi|643707554	371	>gi|643707554|gb|KDP23024.1| hypothetical protein JCGZ_01687 [Jatropha curcas]	1	136.327	1	S	9.6084e-39	193.51	_NES(ph)VDGLNELNR_	NES(1)VDGLNELNR	NES(136.33)VDGLNELNR	3	2	720.312	-0.4957	144770000	146670000	139700000	93391000	77112000	89655000	270650000	271470000	265450000	21145000	14879000	26047000	1.14423	1.20913	1.09953	0.764576	0.62315	0.664289	2.24192	2.23899	2.11344	0.199296	0.13805	0.244325
410	574	44120;44121	gi|643707891	566	>gi|643707891|gb|KDP23115.1| hypothetical protein JCGZ_00542 [Jatropha curcas]	0.963462	14.2109	1	S	0.0105794	54.223	_ELEPATAS(ph)LGAQNIDDR_	ELEPAT(0.037)AS(0.963)LGAQNIDDR	ELEPAT(-14.21)AS(14.21)LGAQNIDDR	8	2	940.425	-3.6671	0	13189000	0	0	0	0	0	0	0	0	13345000	0	0	0.108728	0	0	0	0	0	0	0	0	0.123818	0
411	574	86187;86188;86189;86190;86191;86192;86193;86194;86195;86196;86197;86198	gi|643707891	313	>gi|643707891|gb|KDP23115.1| hypothetical protein JCGZ_00542 [Jatropha curcas]	1	75.6953	1	S	0.00364119	75.695	_LFGGS(ph)PEDK_	LFGGS(1)PEDK	LFGGS(75.7)PEDK	5	2	515.218	0.022633	47494000	44421000	27513000	0	0	0	0	0	21977000	29435000	14483000	12693000	0.375381	0.366201	0.216546	0	0	0	0	0	0.174974	0.277432	0.134376	0.119062
412	575	13941;13942;13943;13944;13945;13946;13947;13948;13949;13950;13951;13952	gi|643707892	270	>gi|643707892|gb|KDP23116.1| hypothetical protein JCGZ_00543 [Jatropha curcas]	0.992569	21.2569	1	S	0.0117778	91.069	_ATS(ph)FPLR_	AT(0.007)S(0.993)FPLR	AT(-21.26)S(21.26)FPLR	3	2	436.207	0.52017	134970000	141300000	147860000	162280000	173560000	160480000	147500000	112500000	109860000	93620000	99389000	100860000	1.06677	1.16486	1.16376	1.32856	1.40256	1.18906	1.22181	0.927862	0.874673	0.88239	0.922152	0.946082
414	575	55446;55447;55449;55450;55452	gi|643707892	480	>gi|643707892|gb|KDP23116.1| hypothetical protein JCGZ_00543 [Jatropha curcas]	0.907595	10.7694	1	S	4.5807e-09	120.7	_FSGLLSSSGS(ph)PR_	FSGLLS(0.003)S(0.014)S(0.076)GS(0.908)PR	FS(-68.22)GLLS(-25.54)S(-18.17)S(-10.77)GS(10.77)PR	10	2	637.792	0.69303	55735000	56293000	0	0	0	0	0	0	0	15870000	19590000	21955000	0.440516	0.464072	0	0	0	0	0	0	0	0.149578	0.18176	0.205941
415	575	56950;56951;56952;56953;56954;56955;56956;56957;56958;56959;56960	gi|643707892	309	>gi|643707892|gb|KDP23116.1| hypothetical protein JCGZ_00543 [Jatropha curcas]	1	74.6394	1	S	3.66961e-13	121.47	_GAPFTVNQPFGGS(ph)PPAYR_	GAPFTVNQPFGGS(1)PPAYR	GAPFT(-74.64)VNQPFGGS(74.64)PPAY(-90.36)R	13	2	971.946	0.59864	31688000	33395000	37893000	74401000	66660000	52395000	0	0	0	13839000	16640000	8800100	0.250454	0.275304	0.298244	0.609108	0.538686	0.388215	0	0	0	0.130436	0.154389	0.0825463
417	575	65953;65954;65955;65956;65957;65959;65960;65962;65963;65964;65965;65966;65967;65968;65969;65970;65971	gi|643707892	429	>gi|643707892|gb|KDP23116.1| hypothetical protein JCGZ_00543 [Jatropha curcas]	0.998386	30.8676	1	S	2.6198e-11	132.79	_HDLSSQES(ph)PSGIHSIK_	HDLS(0.001)SQES(0.998)PS(0.001)GIHSIK	HDLS(-30.87)S(-38.51)QES(30.87)PS(-31.82)GIHS(-72.03)IK	8	3	601.275	1.443	40007000	31636000	32585000	29127000	33343000	34497000	46727000	60351000	30746000	31299000	23420000	34670000	0.316206	0.260803	0.256466	0.238458	0.269448	0.255602	0.387062	0.497755	0.244791	0.295	0.217296	0.32521
419	575	72287;72288;72289;72290;72291;72292;72293;72294;72295;72296;72297;72298	gi|643707892	250	>gi|643707892|gb|KDP23116.1| hypothetical protein JCGZ_00543 [Jatropha curcas]	0.996422	24.996	1	S	8.70271e-21	154.49	_IITDYVGS(ph)PTTDPLR_	IITDYVGS(0.996)PT(0.003)TDPLR	IIT(-49.74)DY(-57.6)VGS(25)PT(-25)T(-33.84)DPLR	8	2	864.416	0.44558	184040000	143220000	174180000	208960000	180090000	211240000	142210000	138070000	131370000	133660000	147120000	144530000	1.45461	1.18069	1.37091	1.71072	1.45533	1.56516	1.17799	1.13875	1.04593	1.25978	1.36501	1.35571
420	578	127357;127358;127359;127360;127361;127362;127363;127364;127365;127366;127367;127368	gi|643708176	365	>gi|643708176|gb|KDP23199.1| hypothetical protein JCGZ_00191 [Jatropha curcas]	0.999732	35.725	1	S	0.00572871	81.525	_SVS(ph)PGGPR_	SVS(1)PGGPR	S(-35.73)VS(35.73)PGGPR	3	2	418.687	-0.42535	32612000	20134000	22623000	20700000	23648000	27170000	15243000	18793000	17595000	12343000	13885000	17462000	0.257757	0.165982	0.178058	0.169467	0.191102	0.201313	0.126265	0.154998	0.140086	0.116336	0.128828	0.163796
421	578	141321;141323;141325	gi|643708176	810	>gi|643708176|gb|KDP23199.1| hypothetical protein JCGZ_00191 [Jatropha curcas]	0.801017	10.5516	1	S	0.00448289	62.475	_VTLSSLAS(ph)AVSSGK_	VTLS(0.015)S(0.057)LAS(0.801)AVS(0.057)S(0.071)GK	VT(-40.53)LS(-17.39)S(-11.49)LAS(10.55)AVS(-11.49)S(-10.55)GK	8	2	693.847	-0.022549	0	0	0	0	0	0	0	0	0	6207800	6379400	5429100	0	0	0	0	0	0	0	0	0	0.0585099	0.0591894	0.0509258
422	578	141322;141327;141328;141329;141330;141333;141338;141340	gi|643708176	813	>gi|643708176|gb|KDP23199.1| hypothetical protein JCGZ_00191 [Jatropha curcas]	0.828705	6.88758	1	S	3.66049e-06	111.77	_VTLSSLASAVS(ph)SGK_	VTLSSLAS(0.002)AVS(0.829)S(0.17)GK	VT(-104.86)LS(-85.62)S(-76.13)LAS(-27.12)AVS(6.89)S(-6.89)GK	11	2	693.847	-0.41012	0	0	0	25739000	29871000	29539000	32954000	0	13098000	12865000	12810000	21150000	0	0	0	0.210721	0.241391	0.218866	0.272974	0	0.104282	0.121256	0.118854	0.19839
424	580	96967;96969;96970	gi|643708308	262	>gi|643708308|gb|KDP23224.1| hypothetical protein JCGZ_23057 [Jatropha curcas]	0.843472	7.33166	1	S	6.51936e-09	95.996	_M(ox)ATDS(ph)PIASDAEPSNVEEQK_	MAT(0.156)DS(0.843)PIAS(0.001)DAEPSNVEEQK	MAT(-7.33)DS(7.33)PIAS(-31.45)DAEPS(-54.36)NVEEQK	5	2	1107.96	0.39487	5895900	0	0	0	0	0	0	0	0	18882000	0	17461000	0.0465998	0	0	0	0	0	0	0	0	0.177967	0	0.163787
425	584	94648;94649;94650;94651;94652;94653;94654;94655;94656;94657;94658;94659	gi|643708330	80	>gi|643708330|gb|KDP23246.1| hypothetical protein JCGZ_23079 [Jatropha curcas]	0.999998	57.7617	1	S	0.00400498	85.958	_LTEGCS(ph)FR_	LTEGCS(1)FR	LT(-57.76)EGCS(57.76)FR	6	2	525.21	0.58893	52468000	47906000	49026000	51124000	52430000	50312000	83817000	84850000	83163000	63506000	76587000	76144000	0.414694	0.39493	0.385868	0.418543	0.423692	0.372781	0.694296	0.699814	0.66212	0.598559	0.71059	0.714242
426	584	95983;95984;95985;95986;95987;95988;95989;95990;95991;95992;95993;95994;95995;95996;95997;95998;95999;96000;96001;96002;96003;96004;96005;116344;116345	gi|643708330	29	>gi|643708330|gb|KDP23246.1| hypothetical protein JCGZ_23079 [Jatropha curcas]	0.999973	45.6427	1	S	3.73561e-18	112.5	_LVQS(ph)PNSFFMDVK_	LVQS(1)PNSFFMDVK	LVQS(45.64)PNS(-45.64)FFMDVK	4	2	796.365	-0.57742	681800000	724240000	710950000	695740000	761160000	740330000	396380000	427930000	470210000	412780000	429510000	424000000	5.38878	5.97053	5.59566	5.6959	6.15101	5.48539	3.2834	3.52942	3.74368	3.89055	3.98508	3.97718
427	584	116345;116346;116347	gi|643708330	32	>gi|643708330|gb|KDP23246.1| hypothetical protein JCGZ_23079 [Jatropha curcas]	0.949069	12.7031	1	S	9.97004e-05	88.385	_RLVQSPNS(ph)FFM(ox)DVK_	RLVQS(0.051)PNS(0.949)FFMDVK	RLVQS(-12.7)PNS(12.7)FFMDVK	8	2	882.413	-1.3711	0	0	0	30262000	25022000	21262000	0	0	0	0	0	0	0	0	0	0.24775	0.202205	0.157538	0	0	0	0	0	0
428	586	107224;107225;107226;107227;107228;107229;107230;107231;107232;107233;107234;107235;107236;107237;107238;107239;107240;107241;107242;107243;107244;107245;107246;107247;107248;107249;107250;107251;107252	gi|643708334	124	>gi|643708334|gb|KDP23250.1| hypothetical protein JCGZ_23083 [Jatropha curcas]	0.999602	34.0266	1	S	4.78127e-05	97.69	_NM(ox)S(ph)NSGLESSGLGK_	NMS(1)NSGLESSGLGK	NMS(34.03)NS(-34.03)GLES(-57.23)S(-61.03)GLGK	3	2	738.805	-0.74696	129990000	124680000	115310000	51447000	89165000	50599000	76617000	91291000	68064000	118620000	133580000	120350000	1.02741	1.02784	0.907568	0.421188	0.720551	0.374908	0.634655	0.752937	0.541906	1.11802	1.23938	1.1289
430	593	85558;85559;85560;85561;85562;85563;85564;85565;85566;85567;85568;85569;115999;116000;116001;116002;116003;116004;116005;116006;116007;116009;116010;116011;116012;116013;116014;116015;116016;116017;116018;116019;116020	gi|643708353	156	>gi|643708353|gb|KDP23269.1| hypothetical protein JCGZ_23102 [Jatropha curcas]	0.999996	54.1488	1	S	3.17869e-14	142.57	_RLEPFESGS(ph)PER_	RLEPFESGS(1)PER	RLEPFES(-54.15)GS(54.15)PER	9	2	742.332	0.23089	208930000	49687000	239640000	119470000	45316000	214650000	118250000	120580000	106900000	31206000	170590000	39563000	1.65133	0.409613	1.88613	0.97808	0.366203	1.59043	0.979521	0.994503	0.851107	0.294124	1.58277	0.371107
431	594	117719;117720;117721;117722;117723;117724;117725	gi|643708357	418	>gi|643708357|gb|KDP23273.1| hypothetical protein JCGZ_23106 [Jatropha curcas]	0.995577	23.5232	1	S	3.51509e-14	137.81	_S(ph)ANHSLAQAFLAK_	S(0.996)ANHS(0.004)LAQAFLAK	S(23.52)ANHS(-23.52)LAQAFLAK	1	2	719.348	1.2267	0	0	0	27491000	24956000	26425000	27729000	16856000	32938000	3906100	0	0	0	0	0	0.225064	0.201672	0.195793	0.229693	0.139023	0.262243	0.0368159	0	0
432	595	93730;93731;93732;93733;93734;93735;93736;93737;93738;93739;93740;93741;93742;93743;93744	gi|643708358	454	>gi|643708358|gb|KDP23274.1| hypothetical protein JCGZ_23107 [Jatropha curcas]	0.993901	22.1212	1	S	0.0107535	97.635	_LS(ph)ISDIK_	LS(0.994)IS(0.006)DIK	LS(22.12)IS(-22.12)DIK	2	2	428.215	0.17244	43099000	99239000	48445000	47934000	48702000	103770000	54657000	100970000	46911000	29009000	26301000	34565000	0.340644	0.818112	0.381295	0.392427	0.393566	0.768873	0.45275	0.832767	0.373492	0.273416	0.244026	0.324225
433	595	93745;93746;93747;93748;93749;93750;93751;93752;93753	gi|643708358	460	>gi|643708358|gb|KDP23274.1| hypothetical protein JCGZ_23107 [Jatropha curcas]	0.999992	51.0384	1	S	2.54419e-05	104.21	_LSISDIKS(ph)PGDPK_	LSISDIKS(1)PGDPK	LS(-68.88)IS(-51.04)DIKS(51.04)PGDPK	8	2	718.855	1.4299	56188000	13983000	0	36835000	42951000	36899000	16251000	0	14647000	0	10330000	8616500	0.444096	0.115274	0	0.301562	0.347091	0.273399	0.134615	0	0.116615	0	0.0958439	0.0808241
434	595	124737;124738;124739;124740;124741;124742;124743;124744;124745;124746;124747	gi|643708358	124	>gi|643708358|gb|KDP23274.1| hypothetical protein JCGZ_23107 [Jatropha curcas]	0.979845	16.8677	1	S	0.0128607	70.056	_S(ph)PSPALAR_	S(0.98)PS(0.02)PALAR	S(16.87)PS(-16.87)PALAR	1	2	439.71	0.53324	11424000	8430000	10070000	24918000	0	23788000	21876000	23281000	27097000	7697800	4503300	5936300	0.0902925	0.0694957	0.0792577	0.203999	0	0.176255	0.181209	0.192014	0.215738	0.0725535	0.0417826	0.0556834
435	596	24666;24667;24668;24669;24670;24671;24672;24673;24674;24675;24676;24677;24678;24679;24680;24681	gi|643708360	420	>gi|643708360|gb|KDP23276.1| hypothetical protein JCGZ_23109 [Jatropha curcas]	0.869128	8.38103	1	S	3.38388e-14	144.18	_DHDADSLPS(ph)PTR_	DHDADS(0.005)LPS(0.869)PT(0.126)R	DHDADS(-22.68)LPS(8.38)PT(-8.38)R	9	2	695.785	-1.7233	68738000	74212000	66845000	31743000	33253000	25607000	25929000	34997000	20952000	39207000	65186000	45437000	0.543288	0.611793	0.526115	0.259875	0.268721	0.189732	0.214782	0.288643	0.166814	0.369535	0.604809	0.426206
436	596	142110;142111;142112;142113;142114;142115;142116;142117;142118;142119;142120;142121;142122;142123;142124;142125;142126;142127;142128;142129;142130;142131;142132;142133;142134;142135;142136;142137	gi|643708360	159	>gi|643708360|gb|KDP23276.1| hypothetical protein JCGZ_23109 [Jatropha curcas]	1	76.8502	1	S	0.000113158	97.836	_VVIDDS(ph)GDEMDVK_	VVIDDS(1)GDEMDVK	VVIDDS(76.85)GDEMDVK	6	2	751.31	-1.2772	66028000	34717000	36602000	77815000	316590000	323800000	16536000	237320000	23667000	57603000	64384000	92430000	0.521869	0.286202	0.288083	0.637058	2.5584	2.39916	0.136976	1.95734	0.18843	0.542921	0.597368	0.867007
437	599	12031;12032;12033;12034;12035;12036;12037;12038;12039;12040;12041;12042;12043;12044;12045;12046;12047;12048;12049;12050;12051;12052;12053;12054	gi|643708377	212	>gi|643708377|gb|KDP23293.1| hypothetical protein JCGZ_23126 [Jatropha curcas]	0.992453	21.1896	1	S	0.000798593	105.98	_ASFMTS(ph)PR_	ASFMT(0.008)S(0.992)PR	AS(-87.82)FMT(-21.19)S(21.19)PR	6	2	488.702	-0.38597	41927000	211360000	224500000	171750000	169610000	182290000	276860000	226430000	221490000	257690000	196910000	195040000	0.331381	1.74242	1.76697	1.40609	1.37064	1.35066	2.29336	1.86752	1.76344	2.42879	1.82697	1.8295
438	599	116117;116118;116119;116120;116121;116122;116123;116124;116125;116126;116127;116128;116129;116130;116131;116132;116133;116134;116135	gi|643708377	424	>gi|643708377|gb|KDP23293.1| hypothetical protein JCGZ_23126 [Jatropha curcas]	0.999821	37.476	1	S	0.000391477	115.57	_RLS(ph)LSEPR_	RLS(1)LSEPR	RLS(37.48)LS(-37.48)EPR	3	2	519.261	0.52241	252980000	290950000	358110000	182380000	332800000	458610000	478150000	487420000	572620000	181590000	157460000	211340000	1.99949	2.39855	2.81857	1.49311	2.68939	3.39802	3.96074	4.02008	4.55903	1.71153	1.46095	1.9824
439	599	93788;93789;93790;93791;93792;93793;93794;93795;93796;93797	gi|643708377	426	>gi|643708377|gb|KDP23293.1| hypothetical protein JCGZ_23126 [Jatropha curcas]	0.999996	54.3476	1	S	0.00982872	99.802	_LSLS(ph)EPR_	LSLS(1)EPR	LS(-54.35)LS(54.35)EPR	4	2	441.21	-0.069058	18978000	7464200	16361000	11179000	0	0	33105000	34684000	30409000	18142000	16494000	18461000	0.149998	0.0615338	0.128772	0.0915206	0	0	0.274225	0.286062	0.242108	0.170993	0.153035	0.173167
440	599	114368;114369;114370;114371;114372;114373;114374;114375;114376;114377;114378	gi|643708377	279	>gi|643708377|gb|KDP23293.1| hypothetical protein JCGZ_23126 [Jatropha curcas]	0.999995	55.5762	1	S	1.28305e-43	134.86	_QSESLNTGSQGALS(ph)PYR_	QSESLNTGSQGALS(1)PYR	QS(-83.58)ES(-62.9)LNT(-58.5)GS(-55.58)QGALS(55.58)PY(-83.82)R	14	2	937.918	1.316	0	22605000	7219800	0	0	15101000	0	19042000	0	36497000	32448000	33563000	0	0.186352	0.0568247	0	0	0.111889	0	0.157052	0	0.343993	0.301059	0.314826
441	600	121482;121484;121485	gi|643708382	347	>gi|643708382|gb|KDP23298.1| hypothetical protein JCGZ_23131 [Jatropha curcas]	0.996423	27.7147	1	S	2.57629e-09	123.08	_S(ph)IGFNPGSSSFGIGR_	S(0.996)IGFNPGS(0.001)S(0.002)SFGIGR	S(27.71)IGFNPGS(-28.52)S(-27.71)S(-33.07)FGIGR	1	2	781.854	-0.15148	162980000	0	177000000	0	0	0	0	0	0	179850000	0	0	1.28815	0	1.39311	0	0	0	0	0	0	1.69513	0	0
445	603	108203;108204;108205;108206;108207;108208;108209;108210;108211;108212;108213;108214;108215;108216	gi|643708398	703	>gi|643708398|gb|KDP23314.1| hypothetical protein JCGZ_23147 [Jatropha curcas]	1	119.108	1	S	5.63553e-14	145.61	_NS(ph)GDDWLISGR_	NS(1)GDDWLISGR	NS(119.11)GDDWLIS(-119.11)GR	2	2	650.272	-0.19769	17604000	15792000	18012000	13827000	12758000	11977000	14491000	12727000	15901000	95894000	79899000	85192000	0.139138	0.130187	0.141767	0.113199	0.103099	0.0887423	0.120036	0.104968	0.126599	0.903823	0.74132	0.799114
447	605	85184;85185;85186;85187;85188	gi|643708410	519	>gi|643708410|gb|KDP23326.1| hypothetical protein JCGZ_23159 [Jatropha curcas]	0.985307	21.2749	1	S	6.25334e-10	132.05	_LEEQSS(ph)VTKEDGK_	LEEQS(0.007)S(0.985)VT(0.007)KEDGK	LEEQS(-21.27)S(21.27)VT(-21.27)KEDGK	6	2	765.34	-0.25776	0	0	0	7707500	4592300	5176400	0	10879000	16116000	0	0	0	0	0	0	0.0631	0.0371108	0.038354	0	0.0897263	0.128311	0	0	0
449	609	91374;91375	gi|643708427	65	>gi|643708427|gb|KDP23343.1| hypothetical protein JCGZ_23176 [Jatropha curcas]	0.985883	18.4412	1	S	0.000469747	95.264	_LPLSQIPTVS(ph)K_	LPLSQIPT(0.014)VS(0.986)K	LPLS(-61.08)QIPT(-18.44)VS(18.44)K	10	2	631.841	0.036139	0	0	0	0	0	0	0	0	0	9158700	11244000	0	0	0	0	0	0	0	0	0	0	0.0863228	0.104324	0
450	611	74701;74702;74703;74704;74705;74707;74708;74709;74710;74711;74712;74713;74714;74715;74716;74717;74718;74719;74720;74721;74722	gi|643708429	521	>gi|643708429|gb|KDP23345.1| hypothetical protein JCGZ_23178 [Jatropha curcas]	0.999533	33.4552	1	S	1.61287e-21	155.28	_IS(ph)PSSSATNLVEIESR_	IS(1)PSSSATNLVEIESR	IS(33.46)PS(-33.46)S(-48.51)S(-58.32)AT(-74.18)NLVEIES(-112.47)R	2	2	885.419	-1.4343	93143000	101130000	111280000	81669000	79855000	95430000	60528000	33606000	0	65372000	68501000	61608000	0.73618	0.833702	0.875849	0.66861	0.645316	0.707078	0.501382	0.277171	0	0.616146	0.635567	0.577892
453	612	137491;137492;137493;137494;137495;137496;137497;137498;137499;137500;137502;137503;137506;137507;137508;137509;137511;137512;137513;137514;137517;137518;137520;137521;137522;137523	gi|643708431	248	>gi|643708431|gb|KDP23347.1| hypothetical protein JCGZ_23180 [Jatropha curcas]	0.999948	45.5808	1	S	1.38945e-21	161.32	_VLSPTES(ph)FIHTLDEK_	VLSPTES(1)FIHTLDEK	VLS(-58.94)PT(-46.43)ES(45.58)FIHT(-45.58)LDEK	7	3	599.289	-0.35798	366880000	404930000	357600000	167230000	132630000	157800000	297570000	365390000	369300000	278060000	260250000	232630000	2.89973	3.33819	2.81455	1.36908	1.0718	1.1692	2.46491	3.01361	2.94026	2.62078	2.41465	2.1821
456	622	101002;101003;101004;101005;101006;101007;101008;101009;101010;101011;101012;101013;101014;101015;101016;101017;101018;101019;101020;101021;101022;101023;101024;101025;101026;101027;101028	gi|643708474	224	>gi|643708474|gb|KDP23390.1| hypothetical protein JCGZ_23223 [Jatropha curcas]	1	85.2884	1	S	5.23064e-07	119.74	_MPDENLS(ph)PK_	MPDENLS(1)PK	MPDENLS(85.29)PK	7	2	555.73	-0.53597	38967000	46100000	59614000	20248000	30171000	5758500	19159000	11837000	4906300	60120000	63749000	55718000	0.307986	0.380042	0.469203	0.165767	0.243815	0.042667	0.158703	0.0976276	0.0390625	0.566645	0.591477	0.522643
457	624	124104;124105;124106;124107;124108;124109;124110;124111;124112;124113;124114;124115	gi|643708491	137	>gi|643708491|gb|KDP23407.1| hypothetical protein JCGZ_23240 [Jatropha curcas]	0.999997	54.6964	1	S	2.48391e-48	204.82	_S(ph)PGSFTEQDLDER_	S(1)PGSFTEQDLDER	S(54.7)PGS(-54.7)FT(-113.28)EQDLDER	1	2	780.814	-0.20675	64262000	62803000	59601000	34571000	43473000	54267000	38392000	28897000	0	70119000	76045000	77378000	0.507911	0.517739	0.4691	0.283027	0.35131	0.402085	0.318019	0.238333	0	0.660888	0.705562	0.725817
458	625	56475;56476;56477;56478;56479	gi|643708493	285	>gi|643708493|gb|KDP23409.1| hypothetical protein JCGZ_23242 [Jatropha curcas]	0.999781	36.5996	1	S	1.13675e-05	103.83	_FWSNISFS(ph)PAK_	FWSNISFS(1)PAK	FWS(-78.19)NIS(-36.6)FS(36.6)PAK	8	2	682.308	0.013449	13707000	21617000	13865000	0	16487000	0	0	0	0	0	0	0	0.108337	0.178208	0.109127	0	0.133233	0	0	0	0	0	0	0
459	626;1217	46657;46658;46659;46660;46661;46662	gi|643708502;gi|643716103	187;189	>gi|643708502|gb|KDP23418.1| hypothetical protein JCGZ_23251 [Jatropha curcas];>gi|643716103|gb|KDP27876.1| hypothetical protein JCGZ_18956 [Jatropha curcas]	1	159.103	1	S	2.10659e-31	159.1	_EQAVWALGNVAGDS(ph)PK_	EQAVWALGNVAGDS(1)PK	EQAVWALGNVAGDS(159.1)PK	14	2	861.398	-0.46638	28692000	27218000	31433000	0	0	0	0	0	0	0	26770000	30465000	0.226775	0.224381	0.247399	0	0	0	0	0	0	0	0.248378	0.285766
460	627	8788;8789;8790;8791;8792;8793;8794;8795;8796;8797;8798;8799;8800;8801;8802;8803;8804;8805;8806;8807;8808;8809;8810;8811;8812;8813	gi|643708511	669	>gi|643708511|gb|KDP23427.1| hypothetical protein JCGZ_23260 [Jatropha curcas]	1	70.2558	1	S	0.00676112	124.98	_ALS(ph)EQLR_	ALS(1)EQLR	ALS(70.26)EQLR	3	2	448.716	-0.0066816	128990000	130060000	118530000	204780000	224120000	229000000	349230000	385810000	388800000	124680000	135830000	131110000	1.01951	1.0722	0.932911	1.6765	1.81114	1.69675	2.89284	3.18203	3.09551	1.17514	1.26026	1.22983
461	628	14693;14694;14695;14696;14697;14698;14699;14700;14701;14702;14703;14704;14705;14706;14707;14708;14709;14710;14711;14712;14713;14714;14715;14716;124208;124209;124210;124211;124212;124213;124214;124215;124216;124217;124218;124219;124220;124221;124222;124223;124224	gi|643708513	65	>gi|643708513|gb|KDP23429.1| hypothetical protein JCGZ_23262 [Jatropha curcas]	0.999952	43.2296	1	S	1.84167e-45	178.53	_S(ph)PIESAAIK_	S(1)PIESAAIK	S(43.23)PIES(-43.23)AAIK	1	2	498.244	0.77557	413180000	370890000	379340000	467670000	457580000	455680000	629900000	661110000	695210000	270570000	295620000	330160000	3.26567	3.05757	2.98566	3.82873	3.69775	3.37631	5.21776	5.45261	5.53506	2.55018	2.74282	3.09695
462	637	95441;95442;95443;95444	gi|643708576	601	>gi|643708576|gb|KDP23492.1| hypothetical protein JCGZ_23325 [Jatropha curcas]	0.967592	14.9433	1	S	8.25423e-05	99.451	_LVEGSLQTGSIS(ph)AR_	LVEGSLQT(0.001)GS(0.031)IS(0.968)AR	LVEGS(-73.89)LQT(-28.37)GS(-14.94)IS(14.94)AR	12	2	749.369	0.41886	8262600	0	9775900	0	0	12543000	0	0	10187000	0	0	0	0.0653056	0	0.0769429	0	0	0.092936	0	0	0.0811059	0	0	0
463	637	123956;123957;123958;123959;123960;123961;123962;123963;123964;123965	gi|643708576	51	>gi|643708576|gb|KDP23492.1| hypothetical protein JCGZ_23325 [Jatropha curcas]	1	113.224	1	S	2.35163e-05	113.22	_S(ph)PENEDKVR_	S(1)PENEDKVR	S(113.22)PENEDKVR	1	2	577.248	-0.76645	0	5193800	9609200	0	11180000	0	10936000	11211000	8818600	8087900	10301000	13127000	0	0.042817	0.0756309	0	0.0903467	0	0.0905881	0.0924645	0.0702111	0.0762303	0.0955748	0.123133
464	637	140256;140257;140258;140259;140260;140261;140262;140263;140264;140265;140266;140267;140268;140269;140270;140271;140272;140273;140274;140275;140276;140277;140278;140279	gi|643708576	34	>gi|643708576|gb|KDP23492.1| hypothetical protein JCGZ_23325 [Jatropha curcas]	1	86.5525	1	S	2.21592e-06	114.29	_VSGDGVDS(ph)PEEEK_	VSGDGVDS(1)PEEEK	VS(-86.55)GDGVDS(86.55)PEEEK	8	2	714.282	0.13744	23361000	22859000	24321000	32475000	36610000	44459000	14201000	24955000	20277000	35310000	54586000	30818000	0.18464	0.188446	0.191423	0.265867	0.295849	0.329414	0.117634	0.20582	0.16144	0.332805	0.50646	0.289077
465	638	27348;27349;27350;27351;27352;27353;27354;27355;27356;27357;27358;27359;27360;27361	gi|643708578	518	>gi|643708578|gb|KDP23494.1| hypothetical protein JCGZ_23327 [Jatropha curcas]	0.988579	19.374	1	S	5.7876e-06	115.37	_DLES(ph)ESGQESK_	DLES(0.989)ES(0.011)GQESK	DLES(19.37)ES(-19.37)GQES(-55.86)K	4	2	644.751	-0.99436	129620000	135660000	114510000	39710000	40241000	44410000	28324000	27632000	28713000	178940000	162700000	169200000	1.02449	1.11836	0.901271	0.325099	0.325192	0.329051	0.234621	0.227899	0.228605	1.68655	1.50956	1.58712
466	638	75516;75519;75520;75522;75525;75529;75530;75531;75532;75535;75536;75539;75540;75543;75544;75547;75549;75551;75552;75553;75555;75556;75559;75560	gi|643708578	502	>gi|643708578|gb|KDP23494.1| hypothetical protein JCGZ_23327 [Jatropha curcas]	0.995833	25.8715	1	S	5.80213e-42	172.42	_IVETPVPDS(ph)VSAVPNTTNPTR_	IVET(0.002)PVPDS(0.996)VS(0.003)AVPNTTNPTR	IVET(-27.97)PVPDS(25.87)VS(-25.87)AVPNT(-70.18)T(-75.98)NPT(-87.24)R	9	2	1137.55	0.69527	284090000	264440000	236570000	111620000	304300000	157950000	86808000	300540000	101880000	441670000	563630000	298780000	2.24538	2.18001	1.86197	0.913814	2.45908	1.17031	0.719072	2.47875	0.811139	4.16284	5.22948	2.8026
467	638	75517;75518;75523;75524;75527;75528;75533;75534;75537;75541;75557;75558;75561;75562	gi|643708578	504	>gi|643708578|gb|KDP23494.1| hypothetical protein JCGZ_23327 [Jatropha curcas]	0.990775	20.3118	1	S	2.40945e-51	186.96	_IVETPVPDSVS(ph)AVPNTTNPTR_	IVETPVPDS(0.009)VS(0.991)AVPNTTNPTR	IVET(-93.57)PVPDS(-20.31)VS(20.31)AVPNT(-57.88)T(-57.68)NPT(-75.43)R	11	2	1137.55	-0.039841	194340000	195180000	0	216420000	0	246310000	198160000	36774000	197650000	0	0	305950000	1.53602	1.60904	0	1.77179	0	1.82501	1.64145	0.3033	1.57363	0	0	2.86986
468	639	68260;68261;68262;68263;68264;68265;68266;68267;68268;68269;68270	gi|643708589	371	>gi|643708589|gb|KDP23505.1| hypothetical protein JCGZ_23338 [Jatropha curcas]	0.998128	27.2693	1	S	7.04677e-05	100.09	_IDDTS(ph)PQAQK_	IDDT(0.002)S(0.998)PQAQK	IDDT(-27.27)S(27.27)PQAQK	5	2	591.756	-2.75	18110000	18305000	13422000	37108000	34044000	29826000	10805000	14413000	10702000	0	4612900	0	0.143137	0.150904	0.10564	0.303797	0.275113	0.220993	0.089503	0.118874	0.0852062	0	0.0427995	0
472	648	106642;106643;106644;106645;106646;106647;106648;106649;106650;106651;106652	gi|643708609	597	>gi|643708609|gb|KDP23525.1| hypothetical protein JCGZ_23358 [Jatropha curcas]	0.995266	23.4498	1	S	0.0207701	58.972	_NLS(ph)ESGLDSTK_	NLS(0.995)ES(0.004)GLDSTK	NLS(23.45)ES(-23.45)GLDS(-39.24)T(-39.24)K	3	2	615.766	0.54046	0	41836000	37024000	151890000	144060000	150370000	121340000	123580000	120440000	43836000	45731000	41909000	0	0.34489	0.291404	1.2435	1.16416	1.11415	1.00512	1.01925	0.958908	0.413164	0.424302	0.393113
473	649	12521;12522;12523;12524;12525;12526;12527;12528;12529;12530;12531;12532;12533;12534;12535;12536;12537;12538;12539;12540;12541;12542	gi|643708617	3	>gi|643708617|gb|KDP23533.1| hypothetical protein JCGZ_23366 [Jatropha curcas]	0.999996	53.7036	1	S	0.00282482	71.806	_(ac)AS(ph)PIRPSGMR_	AS(1)PIRPSGMR	AS(53.7)PIRPS(-53.7)GMR	2	2	597.278	0.34165	198630000	346820000	186370000	373360000	348540000	280700000	57349000	74271000	54668000	32683000	67390000	141090000	1.56992	2.85914	1.46686	3.05663	2.81659	2.07982	0.475049	0.612562	0.435251	0.308045	0.625259	1.32345
474	650	106764;106765;106766;106767;106768;106769;106770	gi|643708626	428	>gi|643708626|gb|KDP23542.1| hypothetical protein JCGZ_23375 [Jatropha curcas]	0.829589	7.34955	1	S	3.53005e-38	151.38	_NLSSLPSSAS(ph)SRF_	NLSS(0.006)LPS(0.002)S(0.01)AS(0.83)S(0.153)RF	NLS(-57.27)S(-21.7)LPS(-25.32)S(-19.35)AS(7.35)S(-7.35)RF	10	2	716.827	-1.2061	70066000	56940000	70535000	0	0	0	0	0	0	35184000	35227000	45564000	0.553785	0.469405	0.555158	0	0	0	0	0	0	0.331617	0.326844	0.427397
475	651	12836;12837;12838;12839;12840;12841;12842;12843;12844;12845;12846;12847;12848;12849;12850;12851;12852;12853;12854;12855;12856;12857;12858;12859	gi|643708628	343	>gi|643708628|gb|KDP23544.1| hypothetical protein JCGZ_23377 [Jatropha curcas]	0.999729	35.8656	1	S	0.00820299	109.11	_ASS(ph)FLTR_	ASS(1)FLTR	AS(-35.87)S(35.87)FLT(-49.12)R	3	2	431.197	0.19993	147340000	153360000	100340000	35605000	29909000	30228000	78983000	136100000	74667000	256710000	288040000	323300000	1.16454	1.26428	0.789744	0.291492	0.241698	0.223971	0.654254	1.12251	0.594477	2.41955	2.6725	3.0326
477	651	130156;130157;130158	gi|643708628	336	>gi|643708628|gb|KDP23544.1| hypothetical protein JCGZ_23377 [Jatropha curcas]	0.96414	14.2961	1	S	0.0120062	90.15	_TPS(ph)FLTR_	T(0.036)PS(0.964)FLTR	T(-14.3)PS(14.3)FLT(-51.85)R	3	2	451.213	0.028835	0	10158000	12725000	0	0	0	0	0	0	13706000	0	0	0	0.0837411	0.100154	0	0	0	0	0	0	0.129182	0	0
478	652	116479;116480;116481;116482;116483;116484;116485;116486;116487;116488	gi|643708630	407	>gi|643708630|gb|KDP23546.1| hypothetical protein JCGZ_23379 [Jatropha curcas]	0.999961	44.0888	1	S	0.0111678	62.162	_RNS(ph)PNNLDSK_	RNS(1)PNNLDSK	RNS(44.09)PNNLDS(-44.09)K	3	2	612.772	-0.51197	0	4934800	1787800	0	0	3133500	4958800	3074500	0	0	2711100	2883600	0	0.0406818	0.0140712	0	0	0.0232173	0.0410761	0.0253574	0	0	0.0251542	0.0270486
479	652	127019;127020;127021;127022;127023;127024;127025;127026;127027;127028;127029;127030;127031;127032;127033;127034;127035;127036;127037	gi|643708630	204	>gi|643708630|gb|KDP23546.1| hypothetical protein JCGZ_23379 [Jatropha curcas]	0.999996	54.1966	1	S	1.83336e-05	103.79	_S(ph)VHQSTGFTEPR_	S(1)VHQSTGFTEPR	S(54.2)VHQS(-54.2)T(-66.02)GFT(-81.19)EPR	1	2	713.312	-0.29763	48905000	32739000	61027000	42648000	31683000	39094000	34145000	19007000	34278000	23254000	25790000	4969600	0.386533	0.269896	0.480324	0.349152	0.256034	0.289663	0.282839	0.156763	0.272911	0.219174	0.239285	0.0466156
480	654	135251;135252;135253;135254	gi|643708640	170	>gi|643708640|gb|KDP23556.1| hypothetical protein JCGZ_23389 [Jatropha curcas]	0.9993	31.5449	1	S	0.000182616	140.83	_VGS(ph)FSGEK_	VGS(0.999)FS(0.001)GEK	VGS(31.54)FS(-31.54)GEK	3	1	890.366	-2.7289	0	0	0	0	0	0	0	0	0	37667000	33817000	34683000	0	0	0	0	0	0	0	0	0	0.35502	0.313761	0.325332
482	656	110021;110022;110023;110024;110025;110026;110027;110028;110029;110030;110031;110032;110033;110034;110035;110036;110037;110038;110039;110040;110041;110042;110043;110044;110045;110046;110047	gi|643708665	373	>gi|643708665|gb|KDP23581.1| hypothetical protein JCGZ_23414 [Jatropha curcas]	0.999968	45.24	1	S	1.3869e-67	207.13	_PAIFQSVQSATVPIHS(ph)PAK_	PAIFQSVQSATVPIHS(1)PAK	PAIFQS(-101.31)VQS(-56.84)AT(-45.24)VPIHS(45.24)PAK	16	2	1029.52	0.37358	401460000	338410000	334630000	107210000	119240000	110350000	152940000	151490000	143550000	193970000	218530000	204600000	3.17304	2.7898	2.63376	0.87771	0.963591	0.817626	1.26688	1.24944	1.1429	1.82821	2.02757	1.91918
485	662	59478;59479;59480;59481;59482;59483;59485;59486	gi|643708681	533	>gi|643708681|gb|KDP23597.1| hypothetical protein JCGZ_23430 [Jatropha curcas]	0.98617	18.5559	1	S	3.58673e-36	132.14	_GFVPFVPGS(ph)PTDQSTHNQWQ_	GFVPFVPGS(0.986)PT(0.014)DQSTHNQWQ	GFVPFVPGS(18.56)PT(-18.56)DQS(-41.78)T(-48.77)HNQWQ	9	2	1155	-2.1064	0	381920000	596750000	0	0	0	0	0	288780000	966180000	825290000	1063100000	0	3.1485	4.69683	0	0	0	0	0	2.29918	9.10647	7.65721	9.97204
487	663	46590;46591	gi|643708686	534	>gi|643708686|gb|KDP23602.1| hypothetical protein JCGZ_23435 [Jatropha curcas]	0.839384	7.18175	1	S	5.36224e-27	116.94	_EPVQTWS(ph)GPLVDSAGVNAPR_	EPVQT(0.161)WS(0.839)GPLVDSAGVNAPR	EPVQT(-7.18)WS(7.18)GPLVDS(-59.36)AGVNAPR	7	2	1080.51	-0.37831	0	15966000	0	0	0	0	0	0	0	0	0	0	0	0.131621	0	0	0	0	0	0	0	0	0	0
488	665	11403;11404;11405;11406;11407;11408;11409;11411;11412;11413;11414;11415;11416;11417;11418;11419;11420	gi|643708695	398	>gi|643708695|gb|KDP23611.1| hypothetical protein JCGZ_23444 [Jatropha curcas]	0.999625	34.5739	1	S	2.02947e-09	127.89	_ARVS(ph)LEGSTPVPVYK_	ARVS(1)LEGSTPVPVYK	ARVS(34.57)LEGS(-34.57)T(-45.78)PVPVY(-96.28)K	4	2	841.929	-0.46231	12889000	37478000	35104000	56639000	53993000	69213000	33622000	51224000	50113000	10372000	11299000	0	0.101872	0.308963	0.276292	0.463694	0.436323	0.512826	0.278507	0.422478	0.398985	0.0977585	0.104835	0
489	665	60408;60410;60412;60414;60416;60418;60420;60421;60423;60424	gi|643708695	384	>gi|643708695|gb|KDP23611.1| hypothetical protein JCGZ_23444 [Jatropha curcas]	1	99.7827	1	S	1.15499e-20	151.9	_GGS(ph)FLAGNLSFSR_	GGS(1)FLAGNLSFSR	GGS(99.78)FLAGNLS(-99.78)FS(-109.31)R	3	2	696.819	-0.13084	36781000	18287000	24659000	63732000	57504000	66854000	20598000	23940000	20522000	0	0	0	0.290708	0.150755	0.194083	0.521763	0.464696	0.495347	0.170623	0.197449	0.16339	0	0	0
492	665	135160;135161;135162;135163;135164;135165;135166;135167;135168;135169;135170;135171;135173;135174;135175	gi|643708695	6	>gi|643708695|gb|KDP23611.1| hypothetical protein JCGZ_23444 [Jatropha curcas]	0.999996	55.5439	1;2	S	0.000457424	83.633	_VGS(ph)AGNNSNSVR_	VGS(1)AGNNSNSVR	VGS(55.54)AGNNS(-55.54)NS(-60.63)VR	3	2	621.267	0.72728	10074000	12590000	11818000	4398700	0	5712000	9318100	10658000	12293000	12699000	10223000	12474000	0.0796225	0.10379	0.0930157	0.0360114	0	0.0423224	0.0771863	0.0879036	0.0978733	0.119691	0.0948511	0.117008
494	667	53579;53580;53582;53584;53586;53588;53591;53593;53594	gi|643708703	187	>gi|643708703|gb|KDP23619.1| hypothetical protein JCGZ_23452 [Jatropha curcas]	0.997063	25.308	1	S	0.0197875	59.198	_FGSGGHIS(ph)R_	FGS(0.003)GGHIS(0.997)R	FGS(-25.31)GGHIS(25.31)R	8	2	499.216	-0.72979	0	53556000	0	22972000	17071000	0	0	3709700	36948000	36228000	44775000	30729000	0	0.441508	0	0.188068	0.137952	0	0	0.0305964	0.294169	0.341457	0.415432	0.288243
495	667	126075;126076;126077;126078;126079;126080;126081;126082;126083;126084	gi|643708703	191	>gi|643708703|gb|KDP23619.1| hypothetical protein JCGZ_23452 [Jatropha curcas]	0.978652	19.6565	1	S	0.00492829	71.268	_SSS(ph)VTGDVSR_	S(0.011)S(0.011)S(0.979)VTGDVSR	S(-19.66)S(-19.66)S(19.66)VT(-37.84)GDVS(-54.84)R	3	2	537.727	-0.61197	16079000	13336000	14511000	12079000	12088000	8929000	0	9715800	0	11147000	8886200	9962000	0.127085	0.10994	0.114211	0.0988887	0.0976844	0.0661585	0	0.0801326	0	0.105063	0.082448	0.0934451
496	672	48403;48404;48405;75680;75682;75683;75684;75687	gi|643708720	218	>gi|643708720|gb|KDP23636.1| hypothetical protein JCGZ_23469 [Jatropha curcas]	0.978802	17.2741	1	S	2.19227e-18	114.4	_ES(ph)PTSAFVSFK_	ES(0.979)PT(0.018)S(0.003)AFVSFK	ES(17.27)PT(-17.27)S(-25.36)AFVS(-48.67)FK	2	2	640.284	-1.5794	0	0	9714800	0	20761000	0	0	0	0	30280000	0	30843000	0	0	0.076462	0	0.167772	0	0	0	0	0.285396	0	0.289312
497	672	124755;124756;124757;124758;124759;124760	gi|643708720	70	>gi|643708720|gb|KDP23636.1| hypothetical protein JCGZ_23469 [Jatropha curcas]	0.947898	15.1157	1	S	0.000906469	72.29	_SPS(ph)SPSPEIR_	S(0.023)PS(0.948)S(0.029)PSPEIR	S(-16.17)PS(15.12)S(-15.12)PS(-50.24)PEIR	3	2	568.753	3.2817	0	0	0	0	0	0	0	0	0	10555000	2597700	15208000	0	0	0	0	0	0	0	0	0	0.0994833	0.024102	0.142653
498	673	10757;10758;10759;10760;10761;10762;10763;10764;10765;10766;10767;10768;10769	gi|643708727	36	>gi|643708727|gb|KDP23643.1| hypothetical protein JCGZ_23476 [Jatropha curcas]	1	94.6921	1	S	0.000798593	105.98	_APS(ph)VFNVR_	APS(1)VFNVR	APS(94.69)VFNVR	3	2	485.231	-0.22693	24586000	21062000	24026000	26281000	26024000	26753000	18347000	33736000	17410000	18765000	22062000	19193000	0.194322	0.173632	0.189101	0.215158	0.210303	0.198223	0.151977	0.278243	0.138613	0.176864	0.204696	0.180033
499	673	90513;90514;90515;90516;90517;90518;90519;90520;90521;90522;90523;90524;90525;90526;90527;90528;90529;90530;90531;90532;90533;90534;90535;90536;90537;90538;90539;90540;90541;90542	gi|643708727	236	>gi|643708727|gb|KDP23643.1| hypothetical protein JCGZ_23476 [Jatropha curcas]	1	80.8557	1	S	2.91559e-21	149.36	_LMEVHGDYS(ph)ADDIGVK_	LMEVHGDYS(1)ADDIGVK	LMEVHGDY(-80.86)S(80.86)ADDIGVK	9	2	914.895	-2.402	90072000	94319000	143850000	203530000	124750000	174590000	97363000	61945000	58457000	61833000	64601000	66760000	0.711907	0.777553	1.1322	1.66627	1.00812	1.29361	0.806504	0.510901	0.465418	0.58279	0.599382	0.626219
501	678	119596;119597;119598;119599;119600;119601;119602;119603;119604;119605;119606;119607;119608;119609;119610;119611;119612	gi|643708743	2	>gi|643708743|gb|KDP23659.1| hypothetical protein JCGZ_23492 [Jatropha curcas]	1	106.267	1	S	4.66729e-52	204.94	_(ac)S(ph)EHNFTVLDGENLR_	S(1)EHNFTVLDGENLR	S(106.27)EHNFT(-106.27)VLDGENLR	1	2	876.883	-0.46708	99575000	78406000	69027000	75972000	90911000	79061000	80156000	78170000	70660000	96075000	107080000	124590000	0.787017	0.646368	0.543289	0.62197	0.734661	0.585794	0.66397	0.64472	0.562574	0.905529	0.993511	1.16867
502	679	142079;142080;142081;142082;142083;142084;142085;142086;142087;142088;142089;142090;142091;142092;142093;142094;142095;142096;142097	gi|643708744	368	>gi|643708744|gb|KDP23660.1| hypothetical protein JCGZ_23493 [Jatropha curcas]	1	80.9042	1	S	4.61169e-39	183.7	_VVGTQAPVQLGS(ph)LR_	VVGTQAPVQLGS(1)LR	VVGT(-80.9)QAPVQLGS(80.9)LR	12	2	752.898	0.28344	366460000	413030000	403070000	184480000	162020000	161470000	426420000	439380000	435280000	410910000	384010000	409440000	2.89641	3.40496	3.17243	1.51031	1.3093	1.19639	3.53224	3.62386	3.46557	3.87292	3.56293	3.84061
503	680	131552;131553;131554;131555;131556;131557;131558;131559;131560;131561;131562;131563;131564;131565;131566;131567;131568;131569;131570;131571;131572	gi|643708745	417	>gi|643708745|gb|KDP23661.1| hypothetical protein JCGZ_23494 [Jatropha curcas]	1	57.2254	1	S	6.04268e-06	117.25	_VAS(ph)LEHLQK_	VAS(1)LEHLQK	VAS(57.23)LEHLQK	3	2	552.776	1.7109	403270000	360500000	391360000	228680000	268730000	264500000	223750000	273160000	224740000	280770000	235630000	221720000	3.18735	2.97191	3.08027	1.87216	2.17163	1.95978	1.85343	2.25293	1.78931	2.64632	2.18622	2.07977
504	682	90109;90110;90111;90112;90113;90114;90115;90116;90117;90118;90119;90120	gi|643708749	814	>gi|643708749|gb|KDP23665.1| hypothetical protein JCGZ_23498 [Jatropha curcas]	0.999999	62.5276	1	S	3.07205e-13	134.08	_LLS(ph)PTQSTGSR_	LLS(1)PTQSTGSR	LLS(62.53)PT(-62.53)QS(-88.29)T(-95.28)GS(-102.01)R	3	2	613.792	1.5375	107750000	110230000	20885000	162490000	173750000	171310000	128750000	132650000	129510000	0	77365000	79991000	0.85163	0.908721	0.164379	1.33028	1.40409	1.2693	1.0665	1.09405	1.03112	0	0.717809	0.750328
505	682	91140;91141;91142;91143;91144;91145;118945;118946;118947;118948;118949;118950	gi|643708749	767	>gi|643708749|gb|KDP23665.1| hypothetical protein JCGZ_23498 [Jatropha curcas]	0.999989	50.5925	1	S	0.000375017	88.551	_S(ph)DQDLTSLR_	S(1)DQDLTSLR	S(50.59)DQDLT(-50.59)S(-56.22)LR	1	2	557.742	0.98713	15494000	15383000	15589000	0	0	0	0	0	0	16515000	18966000	18772000	0.122461	0.126815	0.122696	0	0	0	0	0	0	0.155658	0.175971	0.176084
508	684	83265;83266;83267;83268;83269;83270;83271;83272;83273;83274;83275;83276	gi|643708756	17	>gi|643708756|gb|KDP23672.1| hypothetical protein JCGZ_23505 [Jatropha curcas]	1	76.7348	1	S	1.07709e-09	132.86	_LATILPAAS(ph)FK_	LATILPAAS(1)FK	LAT(-76.73)ILPAAS(76.73)FK	9	2	606.325	0.39991	35680000	35553000	37853000	17113000	15281000	19216000	78654000	87560000	77251000	91238000	93541000	82483000	0.282006	0.293094	0.297929	0.140101	0.123487	0.142379	0.651529	0.722165	0.61505	0.859939	0.867893	0.773703
509	686	14212;14213;14214;14215;14216;14217;14218;14219;14220;14221;14222;14223	gi|643708767	121	>gi|643708767|gb|KDP23683.1| hypothetical protein JCGZ_23516 [Jatropha curcas]	0.86907	8.4569	1	S	8.05396e-68	212.63	_ATVNSSTDVNDLNS(ph)PTATK_	ATVNSSTDVNDLNS(0.869)PT(0.124)AT(0.007)K	AT(-125.15)VNS(-106.46)S(-82.7)T(-76.91)DVNDLNS(8.46)PT(-8.46)AT(-20.97)K	14	2	1007.95	0.78583	99480000	111380000	105640000	101130000	90181000	101230000	116600000	99190000	109590000	66301000	78760000	75349000	0.786266	0.918201	0.831458	0.827934	0.728762	0.750053	0.965854	0.818086	0.872524	0.624902	0.730752	0.706785
510	686	79574;79575;79576;79577;79578;79581;79582;79586;79587;79590;79591;79596;79597;91376;91377;91378;91379;91380;91381;91382;91383;91384;91385;91386;91387	gi|643708767	258	>gi|643708767|gb|KDP23683.1| hypothetical protein JCGZ_23516 [Jatropha curcas]	0.999994	52.4638	1	S	4.54767e-07	118.73	_LPLTRPVS(ph)PK_	LPLTRPVS(1)PK	LPLT(-52.46)RPVS(52.46)PK	8	2	594.331	-0.33933	104520000	75309000	100580000	81895000	156940000	156250000	63509000	70162000	59639000	31088000	35316000	32377000	0.826101	0.620837	0.791633	0.67046	1.26825	1.15772	0.526075	0.578673	0.474828	0.293012	0.327669	0.303701
511	686	89064;89065;89066;89067;89068;89069;89070;89071;89072	gi|643708767	158	>gi|643708767|gb|KDP23683.1| hypothetical protein JCGZ_23516 [Jatropha curcas]	0.844912	8.04588	1	S	7.56777e-09	102.67	_LLDEEDNWSVAS(ph)STAASVR_	LLDEEDNWS(0.001)VAS(0.845)S(0.133)T(0.021)AASVR	LLDEEDNWS(-29.34)VAS(8.05)S(-8.05)T(-15.95)AAS(-38.64)VR	12	2	1065.47	-0.25772	37385000	61810000	61872000	0	0	0	0	0	0	21148000	15050000	20243000	0.295482	0.509553	0.486975	0	0	0	0	0	0	0.199325	0.139637	0.189882
512	686	127417;127418;127419;127420;127421;127422;127423;127424;127425;127426;127428;127429	gi|643708767	169	>gi|643708767|gb|KDP23683.1| hypothetical protein JCGZ_23516 [Jatropha curcas]	0.998941	29.7473	1	S	2.70936e-28	174.89	_S(ph)VTIGTAPSFR_	S(0.999)VT(0.001)IGTAPSFR	S(29.75)VT(-29.75)IGT(-88.16)APS(-131.82)FR	1	2	608.292	0.1389	177610000	164920000	209710000	189170000	183790000	173710000	72475000	77273000	64661000	238510000	213710000	197490000	1.40379	1.35958	1.65056	1.5487	1.48523	1.28709	0.600345	0.637322	0.514812	2.24801	1.98285	1.85249
513	686	127427;127430	gi|643708767	177	>gi|643708767|gb|KDP23683.1| hypothetical protein JCGZ_23516 [Jatropha curcas]	0.999859	38.5135	1	S	1.11588e-08	124.07	_SVTIGTAPS(ph)FR_	SVTIGTAPS(1)FR	S(-102.82)VT(-85.06)IGT(-38.51)APS(38.51)FR	9	2	608.292	0.94649	0	0	0	0	0	0	0	0	0	0	22844000	0	0	0	0	0	0	0	0	0	0	0	0.211951	0
515	688	73275;73276;73277;73278;73279;73280;73281;73282	gi|643708772	217	>gi|643708772|gb|KDP23688.1| hypothetical protein JCGZ_23521 [Jatropha curcas]	0.999987	48.8628	1	S	0.00718922	67.275	_INS(ph)GLDHLSR_	INS(1)GLDHLSR	INS(48.86)GLDHLS(-48.86)R	3	2	596.28	-0.0052504	8629600	7843600	0	25237000	9856600	17105000	0	0	0	12442000	13491000	10948000	0.0682063	0.0646615	0	0.206611	0.0796522	0.126738	0	0	0	0.117269	0.125172	0.102694
516	688	89469;89470;89471;89472;89473;89474;89475;89476;89477;89478;89479;89480	gi|643708772	558	>gi|643708772|gb|KDP23688.1| hypothetical protein JCGZ_23521 [Jatropha curcas]	0.99999	49.9534	1	S	1.7398e-08	114.72	_LLFSQLS(ph)AAR_	LLFSQLS(1)AAR	LLFS(-49.95)QLS(49.95)AAR	7	2	593.305	0.34452	0	11710000	11677000	0	8315000	13320000	0	13849000	14404000	18903000	18867000	20268000	0	0.0965356	0.0919059	0	0.0671944	0.0986931	0	0.114222	0.11468	0.178165	0.175052	0.190117
519	689	111951;111952;111953;111954;111958;111960;111962;111964;111965;111967;111969;111971	gi|643708776	186	>gi|643708776|gb|KDP23692.1| hypothetical protein JCGZ_23525 [Jatropha curcas]	0.997495	26.0013	1	S	1.38841e-06	115.68	_QDIGS(ph)AGSAEGR_	QDIGS(0.997)AGS(0.003)AEGR	QDIGS(26)AGS(-26)AEGR	5	2	614.254	-0.58331	58621000	40315000	0	60268000	61482000	63332000	22947000	20248000	37660000	5418700	0	0	0.463326	0.332351	0	0.493404	0.496842	0.469252	0.190081	0.166999	0.299838	0.0510725	0	0
520	689	111955;111956;111957;111959;111961;111963;111966;111968;111970	gi|643708776	189	>gi|643708776|gb|KDP23692.1| hypothetical protein JCGZ_23525 [Jatropha curcas]	0.981499	17.247	1	S	4.81877e-10	100.43	_QDIGSAGS(ph)AEGR_	QDIGS(0.019)AGS(0.981)AEGR	QDIGS(-17.25)AGS(17.25)AEGR	8	2	614.254	2.2253	8245100	8328700	42955000	0	10043000	10346000	6123100	0	7724500	0	19755000	0	0.0651673	0.0686606	0.338085	0	0.0811585	0.0766576	0.0507206	0	0.0615002	0	0.183291	0
521	690	134588;134589;134590;134591;134592;134593;134594;134595;134596;134597;134598;134599;134600	gi|643708779	515	>gi|643708779|gb|KDP23695.1| hypothetical protein JCGZ_23528 [Jatropha curcas]	1	85.8162	1	S	5.24173e-21	159.22	_VFSENGS(ph)EGKNDR_	VFSENGS(1)EGKNDR	VFS(-85.82)ENGS(85.82)EGKNDR	7	2	759.815	-1.4066	28019000	28629000	40264000	22236000	25149000	30983000	15448000	16035000	14408000	11466000	13240000	14069000	0.221455	0.236013	0.316905	0.182042	0.203232	0.229565	0.127963	0.132251	0.114712	0.10807	0.122844	0.131969
523	693	110227;110228;110229;110230;110231;110232;110233	gi|643708791	9	>gi|643708791|gb|KDP23707.1| hypothetical protein JCGZ_23540 [Jatropha curcas]	0.98905	19.5581	1	S	0.00580157	81.338	_PFSS(ph)PAIR_	PFS(0.011)S(0.989)PAIR	PFS(-19.56)S(19.56)PAIR	4	2	477.726	0.035341	21350000	23816000	25552000	0	0	0	0	0	0	15920000	18565000	16108000	0.168745	0.196336	0.201112	0	0	0	0	0	0	0.15005	0.17225	0.151095
525	695	108498;108499;108500;108501;108502;108503;108504;108505;108506;108507;108508;108509	gi|643708794;gi|696739789	861;861	>gi|643708794|gb|KDP23710.1| hypothetical protein JCGZ_23543 [Jatropha curcas];>gi|696739789|gb|AIT52215.1| MYB family protein [Jatropha curcas]	0.955177	13.2968	1	S	0.00119092	87.184	_NSS(ph)DVDISEQK_	NS(0.045)S(0.955)DVDISEQK	NS(-13.3)S(13.3)DVDIS(-39.27)EQK	3	2	651.266	-0.55889	25998000	22239000	25132000	19462000	24513000	18883000	17190000	12213000	16043000	22988000	25021000	19475000	0.205482	0.183335	0.197806	0.159332	0.198092	0.139912	0.142393	0.100729	0.12773	0.216667	0.23215	0.182678
527	697	73300;73301;73302;73303;73304;73306;73307;73308;73309;73310	gi|643708797	907	>gi|643708797|gb|KDP23713.1| hypothetical protein JCGZ_23546 [Jatropha curcas]	0.987783	19.1384	1	S	4.1949e-07	126.19	_INVSSS(ph)PDR_	INVSS(0.012)S(0.988)PDR	INVS(-37.6)S(-19.14)S(19.14)PDR	6	2	527.732	0.37516	27295000	25411000	30903000	28384000	0	8213100	0	0	0	18347000	9123800	22927000	0.215733	0.209485	0.243228	0.232375	0	0.0608541	0	0	0	0.172925	0.0846525	0.215059
528	700	6337;6338;6339;6340;6341;6342;6343;6344;6345;6346;6347;6348	gi|643708804	118	>gi|643708804|gb|KDP23720.1| hypothetical protein JCGZ_23553 [Jatropha curcas]	1	76.8367	1	S	4.12617e-09	130.2	_AGPSNLGS(ph)PLK_	AGPSNLGS(1)PLK	AGPS(-76.84)NLGS(76.84)PLK	8	2	560.774	-0.24251	1271800000	1340700000	1339400000	754560000	677570000	647570000	925230000	953870000	945530000	892730000	1014400000	943320000	10.052	11.0525	10.542	6.17745	5.47551	4.7981	7.66412	7.8672	7.52803	8.41418	9.41182	8.84848
529	702	66682;66683;66684;66685;66686;66687;66688;66689;66690;66691	gi|643708808	23	>gi|643708808|gb|KDP23724.1| hypothetical protein JCGZ_23557 [Jatropha curcas]	0.999671	34.8209	1	S	8.88039e-09	158.41	_HLVDAS(ph)PSK_	HLVDAS(1)PSK	HLVDAS(34.82)PS(-34.82)K	6	2	517.239	0.23998	30213000	26295000	42931000	32060000	31440000	0	11757000	0	1528000	11770000	4881600	8689100	0.238796	0.216772	0.337896	0.26247	0.25407	0	0.0973888	0	0.0121655	0.110935	0.0452925	0.0815051
530	705	122941;122942;122943;122944;122945;122946;122947;122948;122949;122950;122951;122952	gi|643708829	74	>gi|643708829|gb|KDP23745.1| hypothetical protein JCGZ_23578 [Jatropha curcas]	0.998876	30.4589	1	S	5.48435e-21	129.93	_SLS(ph)PSPDSPEQRPTVEVVGHK_	S(0.001)LS(0.999)PSPDSPEQRPTVEVVGHK	S(-30.46)LS(30.46)PS(-36.48)PDS(-62.77)PEQRPT(-76.44)VEVVGHK	3	3	776.041	1.0526	66702000	84826000	87322000	98826000	178760000	175970000	108650000	118970000	112190000	50503000	53426000	59313000	0.527196	0.699294	0.687283	0.809072	1.44458	1.30383	0.9	0.981224	0.893224	0.476002	0.495698	0.556365
531	706	8339;8340;8341;8342;8343;8344;8345;8346;8347;8348;8349;8350;8351;8352;8353;8354;8355;8356;8357;8358;8359;8360;8361;8362;8363;8364;8365;8366;8367;8368;8369;8370;8371;8372;8373;8374;8375;8376;8377;8378;8379;8380;8381;8382;8383;8384	gi|643708832	1119	>gi|643708832|gb|KDP23748.1| hypothetical protein JCGZ_23581 [Jatropha curcas]	1	75.8723	1	S	1.35478e-67	207.43	_ALLEGGS(ph)DDEGASTEAHGR_	ALLEGGS(1)DDEGASTEAHGR	ALLEGGS(75.87)DDEGAS(-75.87)T(-84.07)EAHGR	7	2	976.405	-0.41251	3350000000	3447500000	3440500000	3695700000	3626000000	3848800000	2646200000	2600900000	2936100000	2584300000	2682200000	2328200000	26.4776	28.4207	27.0791	30.2561	29.3021	28.5173	21.9197	21.4513	23.3764	24.3576	24.886	21.8389
532	708	106714;106715;106716;106717;106718;106719	gi|643708862	33	>gi|643708862|gb|KDP23778.1| hypothetical protein JCGZ_23611 [Jatropha curcas]	1	81.0635	1	S	9.1617e-10	131.24	_NLS(ph)LKLPDSTINR_	NLS(1)LKLPDSTINR	NLS(81.06)LKLPDS(-81.49)T(-81.06)INR	3	2	775.901	-0.98743	0	0	0	0	0	0	0	0	0	97203000	77991000	77040000	0	0	0	0	0	0	0	0	0	0.916161	0.723617	0.722647
533	709	7630;7631;7632;7633;7635;7636;7637;7638;7639;7640	gi|643708977	114	>gi|643708977|gb|KDP23809.1| hypothetical protein JCGZ_00145 [Jatropha curcas]	0.999999	59.9553	1	S	3.32384e-13	119.79	_AKS(ph)NGVNDM(ox)SDLVEILSK_	AKS(1)NGVNDMSDLVEILSK	AKS(59.96)NGVNDMS(-59.96)DLVEILS(-110.32)K	3	3	672.65	0.19686	0	0	0	62800000	65982000	73022000	142250000	17498000	26795000	0	0	0	0	0	0	0.514133	0.533207	0.541049	1.17832	0.144318	0.213334	0	0	0
534	709;3915	73565;73566;73567;73568;73569;73570;73571;73572;73573;73574;73575;73576;73577	gi|643708977;gi|643741677	384;383	>gi|643708977|gb|KDP23809.1| hypothetical protein JCGZ_00145 [Jatropha curcas];>gi|643741677|gb|KDP47080.1| hypothetical protein JCGZ_05107 [Jatropha curcas]	1	69.2755	1	S	0.0177276	89.08	_IPRS(ph)PLH_	IPRS(1)PLH	IPRS(69.28)PLH	4	2	450.229	0.37318	511320000	428670000	552030000	481430000	528460000	656820000	399440000	439180000	488810000	233300000	291370000	269480000	4.04135	3.5339	4.34485	3.94138	4.27054	4.86664	3.30875	3.62221	3.89176	2.19891	2.70339	2.52776
535	717	37989;37990;37991;37992;37993;37994;37995;37996;37997;37998;37999;38000	gi|643709317	410	>gi|643709317|gb|KDP23925.1| hypothetical protein JCGZ_27085 [Jatropha curcas]	1	54.2049	1	S	0.0020876	91.867	_EDFS(ph)FGNR_	EDFS(1)FGNR	EDFS(54.2)FGNR	4	2	526.198	0.47478	37773000	36731000	37883000	15202000	13497000	20623000	14227000	18191000	14706000	27442000	26428000	29803000	0.298549	0.302805	0.298165	0.124456	0.109071	0.152804	0.117849	0.150033	0.117085	0.258647	0.245205	0.279557
536	717	83320;83321;83322;83323;83324;83325;83326;83327;83328;83329;83330;83331;83332;83333;83334;83335;83336;83337;83338;83339;83340;83341;83342;83343;83344	gi|643709317	386	>gi|643709317|gb|KDP23925.1| hypothetical protein JCGZ_27085 [Jatropha curcas]	1	73.0223	1	S	6.93202e-06	130.75	_LAVS(ph)PGKVEGQR_	LAVS(1)PGKVEGQR	LAVS(73.02)PGKVEGQR	4	2	660.837	0.49156	403480000	448740000	431190000	806380000	671700000	830300000	290820000	341930000	338490000	133460000	133560000	133210000	3.18901	3.69935	3.39376	6.60169	5.42808	6.15202	2.409	2.82012	2.69496	1.25789	1.2392	1.24953
537	717	124980;124981;124983;124984;124985	gi|643709317	211	>gi|643709317|gb|KDP23925.1| hypothetical protein JCGZ_27085 [Jatropha curcas]	1	77.8164	1	S	7.36216e-05	99.844	_S(ph)QGLSSTTPR_	S(1)QGLSSTTPR	S(77.82)QGLS(-77.82)S(-82.15)T(-86.1)T(-88.9)PR	1	2	557.25	0.61065	0	116740000	0	0	26638000	25702000	0	0	0	0	80878000	85054000	0	0.962388	0	0	0.215264	0.190436	0	0	0	0	0.750403	0.797819
539	722	56051;56052;56053;56054;56055;56056	gi|643709416	494	>gi|643709416|gb|KDP23957.1| hypothetical protein JCGZ_25345 [Jatropha curcas]	1	74.0962	1	S	0.00178414	83.204	_FVAPEVEFYS(ph)R_	FVAPEVEFYS(1)R	FVAPEVEFY(-74.1)S(74.1)R	10	2	712.318	-2.7983	0	6900600	9511300	0	0	0	30211000	30703000	31543000	5967800	0	0	0	0.0568876	0.0748604	0	0	0	0.250252	0.253228	0.251136	0.0562479	0	0
540	724	58940;58941;58942;58943;58944;58945;58946;58947;58948;58949;58950;58951;58952;58953;58954;58955;58956;58958;58959;58960;58961;58962;58963	gi|643709429	66	>gi|643709429|gb|KDP23970.1| hypothetical protein JCGZ_25358 [Jatropha curcas]	0.947486	14.8329	1	S	1.80351e-38	138.75	_GESDSIAVM(ox)PSS(ph)PSAR_	GESDSIAVMPS(0.021)S(0.947)PS(0.031)AR	GES(-71.69)DS(-55.11)IAVMPS(-16.47)S(14.83)PS(-14.83)AR	12	2	843.856	-0.15215	265760000	100770000	109890000	152990000	270230000	159440000	114520000	125450000	286590000	166380000	177430000	124740000	2.1005	0.830734	0.864909	1.2525	2.18376	1.18135	0.948624	1.03467	2.28175	1.56817	1.64623	1.17008
541	724	124944;124945;124946;124947;124948;124949;124950;124951;124952;124953;124954	gi|643709429	428	>gi|643709429|gb|KDP23970.1| hypothetical protein JCGZ_25358 [Jatropha curcas]	1	101.669	1	S	5.57798e-05	101.67	_S(ph)QADFHNEAFLGR_	S(1)QADFHNEAFLGR	S(101.67)QADFHNEAFLGR	1	2	786.336	-0.18163	11625000	17335000	15359000	18881000	17317000	25650000	27357000	0	20206000	10992000	12506000	11031000	0.0918812	0.142907	0.120886	0.154576	0.13994	0.190051	0.226611	0	0.160874	0.103602	0.116033	0.103472
543	725	108857;108858;108859;108865;108867;108869	gi|643709444	278	>gi|643709444|gb|KDP23985.1| hypothetical protein JCGZ_25373 [Jatropha curcas]	0.89701	10.035	1	S	0.000390809	84.718	_NTS(ph)GDDLLSR_	NT(0.089)S(0.897)GDDLLS(0.014)R	NT(-10.04)S(10.04)GDDLLS(-18.06)R	3	2	579.245	0.89441	52794000	13752000	23336000	0	0	0	0	0	0	9759400	0	12221000	0.417271	0.11337	0.18367	0	0	0	0	0	0	0.0919846	0	0.114635
544	727	46002;46003;46004;46005;46006;46007;46008;46009;46010	gi|643709453	346	>gi|643709453|gb|KDP23994.1| hypothetical protein JCGZ_25382 [Jatropha curcas]	0.9999	41.1253	1	S	6.25833e-06	106.36	_ENLS(ph)DDEDSTTHPK_	ENLS(1)DDEDSTTHPK	ENLS(41.13)DDEDS(-41.13)T(-47.38)T(-53.49)HPK	4	2	834.325	-0.20989	15727000	17896000	17421000	0	0	0	11386000	0	8362700	33163000	23978000	25276000	0.124302	0.147532	0.137115	0	0	0	0.0943157	0	0.0665814	0.312569	0.222473	0.237093
545	729	116042;116043;116044;116045;116046;116047;116048;116049;116050;116051;116052;116053;116054;116055;116056;116057;116058;116059;116060	gi|643709462	412	>gi|643709462|gb|KDP24003.1| hypothetical protein JCGZ_25391 [Jatropha curcas]	0.999817	37.3677	1	S	2.32928e-08	147.96	_RLS(ph)DETEEK_	RLS(1)DETEEK	RLS(37.37)DET(-37.37)EEK	3	2	593.753	0.1389	64998000	50451000	70501000	21880000	36840000	49955000	49205000	70101000	62788000	3885700	2775000	0	0.513728	0.415911	0.554891	0.179128	0.297708	0.370136	0.407589	0.578169	0.4999	0.0366236	0.025747	0
546	731	11815;11816;11817;11818;11819;11820;11821;11822;11823;11824;11825	gi|643709587	3	>gi|643709587|gb|KDP24045.1| hypothetical protein JCGZ_26729 [Jatropha curcas]	1	95.1049	1	S	3.42367e-28	141.5	_(ac)AS(ph)EKEAALSATPSDSPTIFDK_	AS(1)EKEAALSATPSDSPTIFDK	AS(95.1)EKEAALS(-95.1)AT(-119.1)PS(-126.87)DS(-133.19)PT(-135.38)IFDK	2	2	1144.02	0.060014	40483000	41684000	36793000	0	53390000	42348000	42271000	54034000	0	33709000	40716000	34754000	0.319968	0.343637	0.289586	0	0.43145	0.313773	0.350151	0.445654	0	0.317715	0.377772	0.325998
547	731	35633;35634;35635;35636;35637;35638;35639;35640;35641;35643;35644;35645	gi|643709587	16	>gi|643709587|gb|KDP24045.1| hypothetical protein JCGZ_26729 [Jatropha curcas]	0.896745	9.39222	1	S	3.10685e-23	162.09	_EAALSATPSDS(ph)PTIFDK_	EAALSATPSDS(0.897)PT(0.103)IFDK	EAALS(-69.58)AT(-61.63)PS(-39.13)DS(9.39)PT(-9.39)IFDK	11	2	915.414	-0.28008	100010000	102690000	105860000	88699000	87747000	59413000	70056000	55571000	58397000	134830000	134190000	128530000	0.790455	0.846562	0.83319	0.726164	0.709092	0.440214	0.580307	0.458331	0.46494	1.2708	1.24504	1.20563
549	734	100356;100357;100358;100359;100360;100361;100362	gi|643709673	5	>gi|643709673|gb|KDP24082.1| hypothetical protein JCGZ_25739 [Jatropha curcas]	1	89.0474	1	S	0.00021309	110.38	_(ac)M(ox)LALS(ph)PLR_	MLALS(1)PLR	MLALS(89.05)PLR	5	2	519.756	-0.03815	21498000	28114000	21772000	0	0	0	0	0	0	7810500	9156400	8996500	0.169915	0.231768	0.17136	0	0	0	0	0	0	0.0736158	0.084955	0.0843885
550	735	10153;10154;10155;10157;10159;10163;10164;10166;10168	gi|643709675	7	>gi|643709675|gb|KDP24084.1| hypothetical protein JCGZ_25741 [Jatropha curcas]	0.810861	6.39365	1	S	3.22298e-09	120.39	_APDPNS(ph)SGGGSGIPR_	APDPNS(0.811)S(0.186)GGGS(0.003)GIPR	APDPNS(6.39)S(-6.39)GGGS(-24.16)GIPR	6	2	724.812	-0.69092	0	0	104490000	161630000	33783000	0	33270000	139610000	23501000	4103100	16629000	18493000	0	0	0.822407	1.32324	0.273004	0	0.275591	1.15146	0.187108	0.0386727	0.154287	0.173467
552	735	11572;11573;11574;11575;11576;11577;11578;11579;11580;11581;11582;11583;11584;11585;11586	gi|643709675	358	>gi|643709675|gb|KDP24084.1| hypothetical protein JCGZ_25741 [Jatropha curcas]	0.999986	48.4447	1	S	0.00144828	85.457	_AS(ph)AGASVDSAR_	AS(1)AGASVDSAR	AS(48.44)AGAS(-48.44)VDS(-72.62)AR	2	2	536.227	1.3586	113640000	115230000	99960000	63180000	66654000	74502000	53926000	0	45551000	87287000	118310000	92281000	0.898183	0.94994	0.786753	0.517244	0.538638	0.552014	0.446695	0	0.362664	0.8227	1.09771	0.86561
553	737	117157;117158;117159;117160;117162;117163;117164;117165	gi|643709682	50	>gi|643709682|gb|KDP24091.1| hypothetical protein JCGZ_25748 [Jatropha curcas]	0.904517	10.8664	1	S	3.84287e-20	148.41	_RTS(ph)PTPSALSLK_	RT(0.074)S(0.905)PT(0.021)PSALSLK	RT(-10.87)S(10.87)PT(-16.27)PS(-47.68)ALS(-93.49)LK	3	2	669.345	-0.015162	51393000	52686000	45745000	43155000	54577000	75951000	22700000	0	24895000	0	0	0	0.406198	0.434336	0.360044	0.353303	0.441042	0.562751	0.188035	0	0.198207	0	0	0
554	739	50770;50771;50772	gi|643709687	1008	>gi|643709687|gb|KDP24096.1| hypothetical protein JCGZ_25753 [Jatropha curcas]	0.962367	14.2393	1	S	0.00120811	74.789	_EVS(ph)SLSIITQPK_	EVS(0.962)S(0.036)LS(0.001)IITQPK	EVS(14.24)S(-14.24)LS(-28.47)IIT(-51.8)QPK	3	2	691.352	-0.76976	0	0	0	0	0	0	0	0	0	38087000	41733000	42959000	0	0	0	0	0	0	0	0	0	0.358979	0.387208	0.402962
555	742	98763;98764;98765;98766;98767;98768;98769;98770;98771;98772;98773;98774;98775;98776;98777;98778;98779;98780;98781;98782;98783;98784;98785;98786;98787;98788;98790;98791;98792;98793;98794;98795;98796;98797;98798;98799;98800;98801;98802;110637;110638;110639;110640;110641;110642;110643	gi|643709713	14	>gi|643709713|gb|KDP24122.1| hypothetical protein JCGZ_25779 [Jatropha curcas]	0.997731	28.0531	1	S	3.32568e-22	159.14	_(ac)M(ox)EKPLLGETSSNAS(ph)FR_	MEKPLLGETSS(0.002)NAS(0.998)FR	MEKPLLGET(-34.94)S(-34.11)S(-28.05)NAS(28.05)FR	14	2	952.927	0.31687	474610000	383120000	382080000	527820000	498660000	556450000	560670000	363640000	627530000	644220000	669230000	653740000	3.7512	3.15839	3.00723	4.32117	4.02972	4.12296	4.6443	2.99918	4.99621	6.07192	6.20926	6.13218
556	743	141869;141870;141871;141872;141873;141874;141875;141876;141877;141878;141879;141880;141881	gi|643709717	207	>gi|643709717|gb|KDP24126.1| hypothetical protein JCGZ_25783 [Jatropha curcas]	1	116.292	1	S	1.21077e-18	116.29	_VVEELNRENS(ph)AGEK_	VVEELNRENS(1)AGEK	VVEELNRENS(116.29)AGEK	10	2	827.378	2.8758	54366000	41781000	57253000	94151000	84010000	104580000	115060000	136560000	125520000	20954000	24428000	22418000	0.429696	0.344437	0.45062	0.770798	0.678893	0.774874	0.953097	1.1263	0.999354	0.197496	0.226648	0.210284
557	744	41327;41328;41329;41330;41331;41332;41333;41334;41335;41336;41337;41338;41339;41340	gi|643709720	1016	>gi|643709720|gb|KDP24129.1| hypothetical protein JCGZ_25786 [Jatropha curcas]	1	60.3013	1	S	0.00227812	80.318	_EGS(ph)RELGPMR_	EGS(1)RELGPMR	EGS(60.3)RELGPMR	3	2	606.266	1.2341	16781000	68695000	41808000	3935800	48895000	14971000	0	21304000	0	10914000	17228000	32296000	0.132633	0.566312	0.329057	0.0322217	0.395125	0.110926	0	0.175708	0	0.102867	0.159845	0.302941
558	744	108529;108530;108532;108533;108534;108535;108536;108537;108538;108539;108540;108541;108542;108543;108544;108545;108546;108547	gi|643709720	1046	>gi|643709720|gb|KDP24129.1| hypothetical protein JCGZ_25786 [Jatropha curcas]	0.988689	20.5222	1	S	0.00143219	81.494	_NSS(ph)SVSLLFK_	NS(0.002)S(0.989)S(0.009)VSLLFK	NS(-26.4)S(20.52)S(-20.52)VS(-35.51)LLFK	3	2	581.281	0.29099	297270000	281650000	307370000	108020000	87389000	119560000	108140000	130140000	130030000	318640000	340950000	339920000	2.34955	2.32188	2.41921	0.884341	0.706199	0.885867	0.895775	1.07335	1.03526	3.00326	3.16341	3.1885
559	747	55249;55250;55251;55252;55253;55254;55255;55256;55257;55258;55259;55260;55261	gi|643709758	465	>gi|643709758|gb|KDP24167.1| hypothetical protein JCGZ_25824 [Jatropha curcas]	1	72.966	1	S	0.00236776	96.342	_FS(ph)EERPNT_	FS(1)EERPNT	FS(72.97)EERPNT(-72.97)	2	2	530.211	0.44703	37554000	43397000	37938000	35440000	37073000	31398000	38614000	28557000	26818000	29046000	24166000	22514000	0.296818	0.357759	0.298598	0.290141	0.299591	0.23264	0.319858	0.235529	0.213517	0.273765	0.224217	0.211185
560	747	138299;138300;138301;138302;138303;138304;138305;138306;138307;138308;138309;138310;138311;138312;138313	gi|643709758	457	>gi|643709758|gb|KDP24167.1| hypothetical protein JCGZ_25824 [Jatropha curcas]	1	123.671	1	S	6.48352e-15	152.64	_VNS(ph)LVQLPR_	VNS(1)LVQLPR	VNS(123.67)LVQLPR	3	2	553.292	0.2481	132790000	213530000	127320000	0	23564000	0	44869000	49428000	52176000	104330000	107980000	103000000	1.04954	1.76031	1.00209	0	0.190423	0	0.371671	0.407665	0.41541	0.983334	1.00186	0.966156
561	749	124403;124404;124405;124406;124407;124408;124409;124410;124411;124412;124413;124414	gi|643709765	23	>gi|643709765|gb|KDP24174.1| hypothetical protein JCGZ_25831 [Jatropha curcas]	1	83.2868	1	S	7.4365e-14	145.81	_S(ph)PPKPLTPEPK_	S(1)PPKPLTPEPK	S(83.29)PPKPLT(-83.29)PEPK	1	2	635.826	-0.51406	92553000	80766000	100820000	133560000	139680000	159610000	118610000	123660000	121510000	53094000	51161000	64719000	0.731516	0.665824	0.793522	1.09343	1.12877	1.18261	0.982503	1.01991	0.967427	0.500423	0.474683	0.607074
562	750	47271;47272;47273;47274;47275;47276;47277;47278;47279;47280;47281;47282	gi|643709767	674	>gi|643709767|gb|KDP24176.1| hypothetical protein JCGZ_25833 [Jatropha curcas]	0.999961	44.063	1	S	0.00201316	81.676	_ERPS(ph)NESIGD_	ERPS(1)NESIGD	ERPS(44.06)NES(-44.06)IGD	4	2	592.235	-1.394	60866000	59577000	57625000	46348000	49464000	54386000	31578000	33147000	35091000	50158000	57782000	60108000	0.48107	0.491144	0.453548	0.379443	0.399724	0.402967	0.261576	0.273385	0.279384	0.472751	0.536114	0.563822
563	756	145717;145718;145719;145720;145721;145722;145723;145724;145725;145726;145727;145728;145729;145730	gi|643709806	648	>gi|643709806|gb|KDP24215.1| hypothetical protein JCGZ_25872 [Jatropha curcas]	1	95.8339	1	S	2.97975e-05	103.2	_YSPHPNEGS(ph)A_	YSPHPNEGS(1)A	Y(-103.2)S(-95.83)PHPNEGS(95.83)A	9	2	569.714	0.060569	43500000	55092000	50169000	116290000	92732000	97469000	50015000	50609000	51280000	30683000	38970000	32759000	0.343813	0.454171	0.394864	0.952046	0.749377	0.722186	0.414298	0.417406	0.408276	0.289194	0.361572	0.307284
564	757	50338;50339;50340;50341;50342;50343;50344;50345	gi|643709817	338	>gi|643709817|gb|KDP24226.1| hypothetical protein JCGZ_25883 [Jatropha curcas]	0.996026	23.9904	1	S	6.54411e-05	99.569	_EVLDNQKES(ph)GDGSGR_	EVLDNQKES(0.996)GDGS(0.004)GR	EVLDNQKES(23.99)GDGS(-23.99)GR	9	2	835.855	0.88533	6035800	6514500	3539400	0	7856800	7427500	0	0	0	5563800	4037300	3572000	0.0477055	0.0537046	0.0278575	0	0.0634916	0.0550333	0	0	0	0.0524401	0.0374589	0.0335059
565	757	62757;62758;62759;62760;62761;62762;62763;62764;62765;62766;62767;62768;62769	gi|643709817	208	>gi|643709817|gb|KDP24226.1| hypothetical protein JCGZ_25883 [Jatropha curcas]	1	53.0384	1	S	0.00468121	73.415	_GNS(ph)LGPVEIVK_	GNS(1)LGPVEIVK	GNS(53.04)LGPVEIVK	3	2	596.802	0.13491	11970000	17790000	20192000	16547000	14058000	8939100	49226000	43611000	36875000	23614000	27865000	26597000	0.094608	0.146658	0.158925	0.135467	0.113604	0.0662333	0.407762	0.359689	0.293588	0.222567	0.258537	0.249484
566	757	124299;124300;124301;124302;124303	gi|643709817	66	>gi|643709817|gb|KDP24226.1| hypothetical protein JCGZ_25883 [Jatropha curcas]	0.999921	41.0371	1	S	0.00423964	85.355	_S(ph)PLHSIYR_	S(1)PLHSIYR	S(41.04)PLHS(-41.04)IY(-73.29)R	1	2	526.75	-1.6894	0	0	0	0	13897000	15062000	0	14609000	16198000	0	0	0	0	0	0	0	0.112303	0.1116	0	0.12049	0.128964	0	0	0
569	757	141214;141215;141216;141217;141218;141219;141220;141221;141222	gi|643709817	353	>gi|643709817|gb|KDP24226.1| hypothetical protein JCGZ_25883 [Jatropha curcas]	0.990083	19.9931	1	S	4.57124e-06	104.94	_VTEQENPTS(ph)EQKK_	VTEQENPT(0.01)S(0.99)EQKK	VT(-68.65)EQENPT(-19.99)S(19.99)EQKK	9	2	799.359	-0.54515	3204700	5419300	3986700	16673000	23174000	19371000	8986100	8088400	4530500	0	0	0	0.0253292	0.044676	0.031378	0.136499	0.187271	0.143527	0.0744362	0.0667104	0.0360705	0	0	0
571	760	108276;108278;108280;108282;108285;108287;108288;108290;108291;108292;108293;108294;108296;108298;108299;108300;108302;108303	gi|643709875	101	>gi|643709875|gb|KDP24252.1| hypothetical protein JCGZ_26709 [Jatropha curcas]	0.846225	7.43151	1	S	6.31215e-24	148.38	_NSGVPPSFPDGSS(ph)PPAVK_	NSGVPPS(0.001)FPDGS(0.153)S(0.846)PPAVK	NS(-87.65)GVPPS(-29.73)FPDGS(-7.43)S(7.43)PPAVK	13	2	910.417	-0.23443	56983000	75792000	84151000	16693000	0	17437000	87887000	15101000	11030000	41048000	89426000	50451000	0.45038	0.624819	0.662325	0.136663	0	0.129198	0.72801	0.124548	0.0878176	0.386887	0.829713	0.473238
572	766	47734;47735;47736;47737;47738;47739;47740;47741;47742;47743;47744;47745;47746;47747	gi|643709989	87	>gi|643709989|gb|KDP24315.1| hypothetical protein JCGZ_25611 [Jatropha curcas]	0.916299	10.4295	1	S	0.00227859	79.885	_ESEFETITS(ph)PK_	ESEFET(0.001)IT(0.083)S(0.916)PK	ES(-67.74)EFET(-31.18)IT(-10.43)S(10.43)PK	9	2	674.289	2.1188	31487000	70033000	35769000	18047000	24372000	0	32467000	30388000	29780000	25764000	50188000	25657000	0.248866	0.577342	0.281526	0.147748	0.196953	0	0.26894	0.25063	0.2371	0.242832	0.465655	0.240667
573	767	100363;100364;100365;100366;100367;100368;100369;100370;100371;100372;100373;100374;100375;100376;100377;100378;100379;100380;100381;100382;100383;100384;100385;100386;100387	gi|643709991	2416	>gi|643709991|gb|KDP24317.1| hypothetical protein JCGZ_25613 [Jatropha curcas]	0.984573	18.0498	1	S	7.86129e-06	116.55	_M(ox)LAPQTS(ph)FK_	MLAPQT(0.015)S(0.985)FK	MLAPQT(-18.05)S(18.05)FK	7	2	559.751	0.16609	383130000	361700000	364040000	293350000	287030000	270040000	280730000	308870000	324060000	324680000	344720000	140640000	3.02817	2.9818	2.86524	2.40161	2.31952	2.00083	2.32542	2.54746	2.58007	3.06018	3.19838	1.31922
574	775	11507;11508;11509;11510;11511;11512;11513;11514;11515;11516;11517;11518;11519;11520;11521;11522;11523;11524;11525;11526;11527;11528;11529;11530;11531;11532;11533;11534;11535;11536;11537;11538;11539;11540;11541;11542;11543;11544;11545;11546;11547;11548;134478;134479;134480;134481;134482;134483;134484;134485	gi|643710096	364	>gi|643710096|gb|KDP24390.1| hypothetical protein JCGZ_26596 [Jatropha curcas]	1	77.221	1	S	7.05042e-06	90.906	_VFDLEDLLRAS(ph)AEVLGK_	VFDLEDLLRAS(1)AEVLGK	VFDLEDLLRAS(77.22)AEVLGK	11	2	977.998	2.1435	8560700000	8453800000	8074200000	6559200000	5937200000	6634400000	9734200000	9879000000	8665300000	9255700000	9180400000	8939600000	67.6617	69.6919	63.5494	53.699	47.9791	49.1569	80.633	81.4787	68.9906	87.2371	85.1777	83.8548
575	775	121373;121374;121375;121376;121377;121378;121380;121382;121383;121384;121385	gi|643710096	287	>gi|643710096|gb|KDP24390.1| hypothetical protein JCGZ_26596 [Jatropha curcas]	1	70.3032	1	S	0.000910642	104.05	_S(ph)IDIASIK_	S(1)IDIASIK	S(70.3)IDIAS(-70.3)IK	1	2	463.733	0.39649	12146000	0	13907000	34501000	24616000	28095000	27941000	38932000	32374000	15047000	14818000	13619000	0.095999	0	0.109457	0.282454	0.198924	0.208167	0.231449	0.321098	0.257752	0.141821	0.137485	0.127748
578	777	121242;121243;121244;121245;121246;121247;121248;121249;121250;121251;121252;121253;121254;121255;121257	gi|643710219	206	>gi|643710219|gb|KDP24426.1| hypothetical protein JCGZ_24990 [Jatropha curcas]	0.998092	28.2225	1	S	8.10339e-63	200.98	_SHS(ph)VSGDLHGVQPDPIAADILR_	S(0.002)HS(0.998)VSGDLHGVQPDPIAADILR	S(-28.22)HS(28.22)VS(-33.91)GDLHGVQPDPIAADILR	3	3	788.716	-0.25633	189090000	187000000	196800000	206470000	341480000	503660000	294690000	423760000	471670000	86494000	86287000	92253000	1.49452	1.5416	1.54895	1.69033	2.75953	3.73181	2.44106	3.49503	3.7553	0.815226	0.800589	0.865347
580	779	54575;54576;54577;54578;54581;54582;54583;54584;54585;54587;54589;54590;54592;54593;54594;54595;54596;54597;54598;54599;54601;54602;54604;54605;54606;54607;54608;54609;54610;54612;54613;54614;54615;54616;54617;54618;54619;54620;54621;54622;54623;54624;54625;54626;54627;54628;54629	gi|643710233	513	>gi|643710233|gb|KDP24440.1| hypothetical protein JCGZ_25004 [Jatropha curcas]	0.999983	47.7897	1	S	0.00684767	99.136	_FNSLS(ph)MK_	FNSLS(1)MK	FNS(-47.79)LS(47.79)MK	5	2	453.693	1.0923	490870000	544580000	534710000	540420000	537770000	447150000	505890000	477010000	535770000	284360000	180960000	179060000	3.87972	4.48944	4.20853	4.42433	4.34577	3.31311	4.19053	3.93422	4.26564	2.68016	1.67898	1.67961
581	783	88516;88517;88518;88519;88520;88521;88522;88523;88524;88525;88526	gi|643710250	365	>gi|643710250|gb|KDP24457.1| hypothetical protein JCGZ_25021 [Jatropha curcas]	1	37.1458	1	S	0.00177821	83.243	_LIS(ph)VGEQEFQK_	LIS(1)VGEQEFQK	LIS(37.15)VGEQEFQK	3	2	679.324	-0.13133	74868000	64108000	74895000	0	134280000	0	14666000	0	0	85079000	86538000	100410000	0.591739	0.528497	0.589474	0	1.08513	0	0.121485	0	0	0.801889	0.802918	0.941861
583	788	73713;73714;73715;73716;73717;73718;73719;73720;73721;73722;73723;73724;73725;73726;73727;73728;73729;73730;73731;73732;73733;73734;73735;73736;73737;73738;73739;73740;73741;73742;73743;73744;73745;73746;73747;73748;73749;73750;73751;73752;73753;73754	gi|643710267	97	>gi|643710267|gb|KDP24474.1| hypothetical protein JCGZ_25038 [Jatropha curcas]	0.992015	20.9424	1	S	2.00273e-17	120.66	_IPVPSS(ph)PPKPDRFEEDQVVK_	IPVPS(0.008)S(0.992)PPKPDRFEEDQVVK	IPVPS(-20.94)S(20.94)PPKPDRFEEDQVVK	6	3	782.058	0.0047292	235380000	182250000	156880000	213010000	222510000	276730000	194330000	252990000	212920000	231140000	256660000	252050000	1.86039	1.50244	1.23475	1.74388	1.79813	2.0504	1.60973	2.08658	1.69521	2.17855	2.38135	2.36427
584	791	13233;13234;13235;13236;13237;13238;13239;13240;13241;13242;13243;13244	gi|643710282	352	>gi|643710282|gb|KDP24489.1| hypothetical protein JCGZ_25053 [Jatropha curcas]	1	67.5164	1	S	0.000130303	95.498	_AS(ph)WDGYLIGR_	AS(1)WDGYLIGR	AS(67.52)WDGY(-67.52)LIGR	2	2	609.271	0.11647	45234000	47252000	46930000	37793000	46634000	53553000	40557000	30490000	34615000	25862000	25121000	24371000	0.357519	0.389539	0.369371	0.309405	0.376854	0.396795	0.335953	0.251471	0.275595	0.243755	0.233078	0.228604
586	791	105381;105382;105383;105384;105385;105386;105387	gi|643710282	294	>gi|643710282|gb|KDP24489.1| hypothetical protein JCGZ_25053 [Jatropha curcas]	0.996109	24.0824	1	S	4.43895e-05	87.772	_NGGPGS(ph)ATLPVEKPIGR_	NGGPGS(0.996)AT(0.004)LPVEKPIGR	NGGPGS(24.08)AT(-24.08)LPVEKPIGR	6	2	865.435	0.92108	19657000	18632000	18935000	23714000	123620000	18412000	0	0	0	0	0	0	0.155364	0.1536	0.149031	0.194142	0.998986	0.136422	0	0	0	0	0	0
587	791	120441;120442;120443;120444;120445;120446;120447;120448;120449;120450;120451;120452;120453	gi|643710282	556	>gi|643710282|gb|KDP24489.1| hypothetical protein JCGZ_25053 [Jatropha curcas]	0.999791	36.7987	1	S	1.98045e-13	153.54	_SFS(ph)ESWQELR_	SFS(1)ESWQELR	S(-36.8)FS(36.8)ES(-64.73)WQELR	3	2	674.782	0.32728	72557000	71294000	67647000	59891000	55846000	53832000	53559000	56946000	57440000	29981000	37321000	33046000	0.573473	0.587738	0.532428	0.490317	0.451297	0.398862	0.443655	0.469671	0.457321	0.282578	0.346272	0.309976
588	791	140534;140535;140536;140537;140538;140539;140540;140541;140542;140543;140544;140545	gi|643710282	462	>gi|643710282|gb|KDP24489.1| hypothetical protein JCGZ_25053 [Jatropha curcas]	0.997242	25.5962	1	S	0.00291347	69.602	_VS(ph)PATVDYFQGPK_	VS(0.997)PAT(0.003)VDYFQGPK	VS(25.6)PAT(-25.6)VDY(-50.54)FQGPK	2	2	744.842	0.067293	27296000	24631000	17887000	57200000	53613000	60559000	34484000	47973000	47138000	9867000	13166000	15960000	0.215741	0.203055	0.140783	0.468287	0.433252	0.448705	0.285647	0.395665	0.375299	0.0929987	0.122157	0.149707
589	799	85276;85277;85278;85279;85280;85281;85282;85283;85284;85285;85286;85287;85288;85289	gi|643710450	230	>gi|643710450|gb|KDP24592.1| hypothetical protein JCGZ_25508 [Jatropha curcas]	1	45.257	1	S	0.0215321	45.257	_LEGDAS(ph)M(ox)LFGLNK_	LEGDAS(1)MLFGLNK	LEGDAS(45.26)MLFGLNK	6	2	745.833	-3.6355	624560000	66131000	0	10261000	35228000	31241000	6230400000	0	6220400000	42400000	1469600000	1709100000	4.93637	0.545175	0	0.084005	0.284681	0.231477	51.6094	0	49.525	0.39963	13.6353	16.0316
590	800	92844;92845;92846;92847;92848;92849;92850;92851;92852;92853;92854;92855;92856;92857	gi|643710454;gi|643697057	686;683	>gi|643710454|gb|KDP24596.1| hypothetical protein JCGZ_25512 [Jatropha curcas];>gi|643697057|gb|KDP20200.1| hypothetical protein JCGZ_07920 [Jatropha curcas]	1	96.3311	1	S	0.0123767	111.46	_LRS(ph)IAGR_	LRS(1)IAGR	LRS(96.33)IAGR	3	2	426.726	-0.036454	34213000	17495000	29543000	0	6286600	0	14923000	11179000	12217000	10456000	14157000	10019000	0.270411	0.144226	0.232523	0	0.0508027	0	0.123614	0.0922006	0.0972682	0.0985502	0.131352	0.0939797
591	808	26528;26529;26530;26531	gi|643710508	782	>gi|643710508|gb|KDP24650.1| hypothetical protein JCGZ_25566 [Jatropha curcas]	0.958096	13.5922	1	S	0.00054695	84.375	_DKS(ph)SEPGSWINDGR_	DKS(0.958)S(0.042)EPGSWINDGR	DKS(13.59)S(-13.59)EPGS(-51.52)WINDGR	3	2	814.341	-0.82054	13234000	20598000	9953500	0	0	0	0	0	0	10286000	0	0	0.104598	0.169807	0.0783408	0	0	0	0	0	0	0.0969479	0	0
592	814	15670;15671;15672	gi|643710708	684	>gi|643710708|gb|KDP24731.1| hypothetical protein JCGZ_25332 [Jatropha curcas]	0.999946	42.6446	1	S	4.02798e-13	114.2	_CLSHEPEETADGIAPFS(ph)PGR_	CLSHEPEETADGIAPFS(1)PGR	CLS(-75.97)HEPEET(-42.64)ADGIAPFS(42.64)PGR	17	3	750.656	-1.2721	0	0	0	0	0	0	0	0	0	12603000	17811000	11456000	0	0	0	0	0	0	0	0	0	0.118786	0.165254	0.107459
593	814	57985;57987;57988;57989;57990;57991;78303;78305;78307;78308;78309	gi|643710708	92	>gi|643710708|gb|KDP24731.1| hypothetical protein JCGZ_25332 [Jatropha curcas]	0.85457	10.7015	1	S	2.1692e-09	124.77	_GDPVNLSDEGTSS(ph)PK_	GDPVNLSDEGT(0.073)S(0.073)S(0.855)PK	GDPVNLS(-49.07)DEGT(-10.7)S(-10.7)S(10.7)PK	13	2	791.835	3.2459	24202000	50692000	35516000	50912000	0	76293000	0	0	0	16083000	22414000	52918000	0.191287	0.417898	0.279535	0.416808	0	0.565285	0	0	0	0.151586	0.207962	0.496379
594	814	142282;142283;142284;142285;142286;142287;142288;142289	gi|643710708	392	>gi|643710708|gb|KDP24731.1| hypothetical protein JCGZ_25332 [Jatropha curcas]	1	55.3137	1	S	0.00269299	82.543	_VVNDERS(ph)DEQR_	VVNDERS(1)DEQR	VVNDERS(55.31)DEQR	7	2	713.802	0.47242	3447200	4156000	2189700	0	2308700	0	2048000	0	0	5176400	5164900	3422500	0.0272458	0.0342615	0.0172344	0	0.0186568	0	0.0169646	0	0	0.0487888	0.047921	0.0321036
597	816	43111;43112;43113;43114;43115;43116;43117;43118;43119;43120;43121	gi|643710869	93	>gi|643710869|gb|KDP24788.1| hypothetical protein JCGZ_25409 [Jatropha curcas]	0.996744	24.8595	1	S	0.00016476	92.856	_EIVTS(ph)PGPEK_	EIVT(0.003)S(0.997)PGPEK	EIVT(-24.86)S(24.86)PGPEK	5	2	568.765	0.62186	21016000	15521000	17032000	14499000	15439000	14946000	17910000	16785000	42333000	0	18943000	0	0.166105	0.127953	0.134053	0.118701	0.124764	0.110741	0.148357	0.138437	0.337043	0	0.175757	0
598	817	65535;65536;65537;65538;65539;65540;65541;65542;65543;65544;65545	gi|643710870	49	>gi|643710870|gb|KDP24789.1| hypothetical protein JCGZ_25410 [Jatropha curcas]	1	76.9105	1	S	2.23993e-20	149.59	_GWLS(ph)PEAASGNRPK_	GWLS(1)PEAASGNRPK	GWLS(76.91)PEAAS(-76.91)GNRPK	4	2	775.362	-0.086297	29568000	29078000	29247000	53203000	55855000	39501000	11824000	0	14797000	10232000	10096000	11520000	0.233698	0.239715	0.230194	0.435564	0.45137	0.292678	0.0979438	0	0.117809	0.0964389	0.0936728	0.108059
599	817	101658;101659;101660;101661;101662;101663;101664;101665;101666;101667;101668;101669;101670;101671;101672;101673;101674;101675;101676;101677;101678;101679;101680;101681	gi|643710870	103	>gi|643710870|gb|KDP24789.1| hypothetical protein JCGZ_25410 [Jatropha curcas]	1	53.7511	1	S	1.9957e-07	130.01	_MS(ph)PGLEEWR_	MS(1)PGLEEWR	MS(53.75)PGLEEWR	2	2	592.744	-0.011734	147120000	153790000	142220000	178920000	177210000	175680000	61020000	94885000	76137000	66710000	42947000	61266000	1.1628	1.26782	1.11937	1.46479	1.43205	1.30168	0.505458	0.782579	0.606181	0.628757	0.398471	0.574684
600	817	112991;112992;112993;112994;112995;112996;112997;112998;112999;113000;113001;113002;113003;113004;113005;113006;113007;113008;113009;113010;113011;113012;113013;113014;113015;113016;113017;113018	gi|643710870	688	>gi|643710870|gb|KDP24789.1| hypothetical protein JCGZ_25410 [Jatropha curcas]	1	99.0592	1	S	4.79352e-08	111.57	_QHDVNNNPPGFS(ph)PNLIK_	QHDVNNNPPGFS(1)PNLIK	QHDVNNNPPGFS(99.06)PNLIK	12	2	985.96	-0.13586	123310000	119000000	134580000	261100000	111950000	118700000	53288000	8644800	17848000	150000000	166490000	174690000	0.974612	0.981019	1.05924	2.13758	0.904679	0.879495	0.44141	0.0712994	0.142101	1.41378	1.54473	1.63862
602	824	1220;1221;1222;1223;1224	gi|643711192	323	>gi|643711192|gb|KDP24908.1| hypothetical protein JCGZ_24286 [Jatropha curcas]	1	74.4752	1	S	0.00130758	74.475	_AAS(ph)DPNILGALK_	AAS(1)DPNILGALK	AAS(74.48)DPNILGALK	3	2	625.313	-0.25821	0	0	7585500	0	0	0	0	0	0	9253600	8032200	8417000	0	0	0.059703	0	0	0	0	0	0	0.0872173	0.0745244	0.0789527
603	825	24856	gi|643711201	50	>gi|643711201|gb|KDP24917.1| hypothetical protein JCGZ_24295 [Jatropha curcas]	1	68.6938	1	S	3.65516e-05	84.208	_DHS(ph)DEDEVPITTSAGK_	DHS(1)DEDEVPITTSAGK	DHS(68.69)DEDEVPIT(-68.69)T(-72.83)S(-76.5)AGK	3	2	890.867	-0.28713	0	0	0	0	0	0	0	0	0	0	15806000	0	0	0	0	0	0	0	0	0	0	0	0.146651	0
604	827	132323;132324;132325	gi|643711203	146	>gi|643711203|gb|KDP24919.1| hypothetical protein JCGZ_24297 [Jatropha curcas]	0.986554	18.8125	1	S	7.86129e-06	116.55	_VDFSSS(ph)PFK_	VDFSS(0.013)S(0.987)PFK	VDFS(-33.15)S(-18.81)S(18.81)PFK	6	2	547.234	0.73313	0	0	0	0	0	0	0	0	0	13561000	16190000	13681000	0	0	0	0	0	0	0	0	0	0.127816	0.150214	0.12833
605	828	59994;59995;59996;59997;59998;59999;60000;60001;60002;60003;60004;60005;60006;60007;60008;60009;60010;60011	gi|643711207	808	>gi|643711207|gb|KDP24923.1| hypothetical protein JCGZ_24301 [Jatropha curcas]	1	114.496	1	S	0.000420619	117.7	_GGGLFS(ph)PR_	GGGLFS(1)PR	GGGLFS(114.5)PR	6	2	435.697	0.36309	56230000	55973000	87987000	56619000	49648000	51785000	80526000	107070000	113800000	107560000	118380000	109880000	0.444428	0.461434	0.692517	0.46353	0.401211	0.383695	0.667035	0.883077	0.906042	1.01378	1.09835	1.03069
606	829	6312;6314;6315	gi|643711208	551	>gi|643711208|gb|KDP24924.1| hypothetical protein JCGZ_24302 [Jatropha curcas]	0.998634	29.0758	1	S	0.00384173	50.783	_AGNS(ph)GIVTPQAGFVTLSER_	AGNS(0.999)GIVT(0.001)PQAGFVTLSER	AGNS(29.08)GIVT(-29.08)PQAGFVT(-41.58)LS(-42.16)ER	4	2	992.48	-0.84379	0	0	0	0	0	0	0	0	0	6488800	7914000	0	0	0	0	0	0	0	0	0	0	0.0611584	0.0734278	0
607	829	51418;51419	gi|643711208	85	>gi|643711208|gb|KDP24924.1| hypothetical protein JCGZ_24302 [Jatropha curcas]	0.993075	21.5654	1	S	0.0185006	51.546	_FAPS(ph)PTGNLHVGGAR_	FAPS(0.993)PT(0.007)GNLHVGGAR	FAPS(21.57)PT(-21.57)GNLHVGGAR	4	3	520.915	1.0363	0	9723300	8501000	0	0	0	0	0	0	0	0	0	0	0.0801575	0.0669086	0	0	0	0	0	0	0	0	0
608	830	109382;109383;109384;109385;109386;109387;109388;109389;109390;109391;109392;109393;109394;109395;109396;109397;109398;109399;109400;109401;109402;109403;109404;109405;109406;109407	gi|643711383	191	>gi|643711383|gb|KDP24963.1| hypothetical protein JCGZ_24409 [Jatropha curcas]	1	93.4937	1	S	2.35141e-33	184.21	_NVS(ph)PVEPNHPVR_	NVS(1)PVEPNHPVR	NVS(93.49)PVEPNHPVR	3	3	475.561	0.68719	467150000	445240000	406130000	495890000	499200000	499760000	323690000	280960000	330940000	296640000	318470000	279980000	3.69224	3.6705	3.19652	4.05977	4.03409	3.70292	2.68128	2.31726	2.63485	2.7959	2.95483	2.62625
609	834	7144;7145;7146;7147;7148;7149;7150;7151;7152;7153;7154;7155;7156;7157;7158;7159;7160;7161;7162;7163;7164;7165;7166;7167;7168;7169;7170;7171;7172;7173;7174;7175;7176;7177;7178;7179;7180;7181;7182;7183;7184;7185;7186;7187;7188;7189;7190;7191;7192;7193	gi|643711479	902	>gi|643711479|gb|KDP25007.1| hypothetical protein JCGZ_23990 [Jatropha curcas]	1	110.843	1	S	2.89234e-07	119.55	_AIILRS(ph)PIKDGK_	AIILRS(1)PIKDGK	AIILRS(110.84)PIKDGK	6	2	695.895	0.49445	214080000	255310000	254150000	63733000	105150000	170630000	136380000	157500000	133010000	148910000	134590000	173470000	1.69204	2.10474	2.00033	0.521771	0.849728	1.26426	1.1297	1.29901	1.05899	1.40351	1.24875	1.62717
610	836	106673;106674;106675;106676;106677;106678;106679;106680;106681;106682;106683	gi|643711519	20	>gi|643711519|gb|KDP25026.1| hypothetical protein JCGZ_22561 [Jatropha curcas]	1	80.2397	1	S	0.00622847	80.24	_NLS(ph)FNENK_	NLS(1)FNENK	NLS(80.24)FNENK	3	2	523.221	0.4302	34100000	34652000	42933000	17939000	20939000	0	23539000	29349000	24597000	42201000	29271000	32260000	0.269518	0.285666	0.337912	0.146864	0.16921	0	0.194985	0.242061	0.195834	0.397754	0.271583	0.302604
611	837	104787;104792;104794;104796;104803;104806	gi|643711521	35	>gi|643711521|gb|KDP25028.1| hypothetical protein JCGZ_22563 [Jatropha curcas]	0.965404	14.4656	1	S	2.33439e-33	164.98	_NEM(ox)S(ph)VSPNSSQDAAVIGHR_	NEMS(0.965)VS(0.035)PNSSQDAAVIGHR	NEMS(14.47)VS(-14.47)PNS(-41.93)S(-51.07)QDAAVIGHR	4	2	1047.95	-0.62196	0	43052000	0	0	0	23012000	0	27585000	70205000	29495000	0	0	0	0.354915	0	0	0	0.170505	0	0.227512	0.558952	0.277997	0	0
612	837	104786;104788;104789;104790;104791;104793;104794;104795;104797;104798;104799;104800;104801;104802;104804;104805;104806;104807;104810;104811;104812;104813;104814;104815;104816;104817;104818;104819;104820;104821;104822;104823;104824;104825;104826;104827;104828;104829	gi|643711521	37	>gi|643711521|gb|KDP25028.1| hypothetical protein JCGZ_22563 [Jatropha curcas]	0.999988	49.2325	1	S	1.96231e-81	224.56	_NEMSVS(ph)PNSSQDAAVIGHR_	NEMSVS(1)PNSSQDAAVIGHR	NEMS(-49.23)VS(49.23)PNS(-77.67)S(-85.55)QDAAVIGHR	6	2	1039.95	0.19737	81399000	117180000	109530000	175490000	149850000	194380000	143030000	106640000	148540000	35951000	74169000	52902000	0.643358	0.966016	0.862075	1.43671	1.21095	1.44024	1.18479	0.879531	1.18263	0.338846	0.688156	0.496229
613	837	120028;120029;120030;120031;120032;120033;120034;120035;120036;120037;120038	gi|643711521	607	>gi|643711521|gb|KDP25028.1| hypothetical protein JCGZ_22563 [Jatropha curcas]	1	100.017	1	S	0.00649885	121.09	_S(ph)FAQVVR_	S(1)FAQVVR	S(100.02)FAQVVR	1	2	443.713	-0.0070026	38955000	41880000	42289000	15445000	0	13942000	26980000	22255000	22289000	42970000	46076000	40334000	0.307891	0.345253	0.332843	0.126446	0	0.103302	0.223488	0.183552	0.177459	0.405002	0.427503	0.378339
614	837	133164;133165;133166;133167;133168;133169;133170;133171;133172;133173	gi|643711521	647	>gi|643711521|gb|KDP25028.1| hypothetical protein JCGZ_22563 [Jatropha curcas]	0.997257	25.6057	1	S	0.000128012	93.754	_VEDAITGVS(ph)PAK_	VEDAIT(0.003)GVS(0.997)PAK	VEDAIT(-25.61)GVS(25.61)PAK	9	2	633.803	-2.7618	57168000	67394000	68891000	32817000	32816000	38356000	31412000	21944000	0	0	0	0	0.451842	0.555587	0.542219	0.268667	0.265189	0.284195	0.260201	0.180987	0	0	0	0
618	839	138201;138202;138203;138204;138205;138206;138207;138208;138209;138210;138211;138212;138213;138214;138215;138216;138217;138218;138219;138220;138221;138222;138223;138224;138225;138226;138227;138228;138229;138230;138231;138232;138233;138234;138235	gi|643711539	644	>gi|643711539|gb|KDP25046.1| hypothetical protein JCGZ_22581 [Jatropha curcas]	1	104.795	1	S	2.68048e-07	127.42	_VNS(ph)FDEPKR_	VNS(1)FDEPKR	VNS(104.79)FDEPKR	3	2	586.261	-0.095839	174460000	144900000	166270000	238870000	201230000	245510000	124270000	130620000	125090000	136980000	178470000	131850000	1.37889	1.19454	1.30866	1.95559	1.62616	1.81908	1.02939	1.07731	0.99593	1.29107	1.65588	1.23677
619	841	81688;81689;81690;81691;81692;81693;81694;81695;81696;81697;81698;81699;81700;81701;81702;81703;81704;81705;81706;81707;81708;81709;81710	gi|643711550	173	>gi|643711550|gb|KDP25057.1| hypothetical protein JCGZ_22592 [Jatropha curcas]	0.999998	56.541	1	S	0.000225704	77.191	_KVS(ph)GPLESM(ox)GPGK_	KVS(1)GPLESMGPGK	KVS(56.54)GPLES(-56.54)MGPGK	3	2	691.823	0.9451	87478000	79560000	72790000	102260000	100230000	119800000	60736000	72392000	84804000	43037000	49806000	41988000	0.691405	0.655882	0.572907	0.837185	0.809969	0.887645	0.503105	0.597065	0.675185	0.405634	0.462111	0.393854
620	842	81177;81178;81179;81180;81181;81182;81183;81184;81186;81187;81188	gi|643711551	133	>gi|643711551|gb|KDP25058.1| hypothetical protein JCGZ_22593 [Jatropha curcas]	0.984428	18.0121	1	S	2.54217e-06	107.15	_KSS(ph)GPQSGGVTPSGR_	KS(0.016)S(0.984)GPQSGGVTPSGR	KS(-18.01)S(18.01)GPQS(-48.74)GGVT(-68.38)PS(-73.93)GR	3	2	741.341	0.24307	16958000	20056000	0	19892000	28769000	25402000	14456000	17905000	15690000	12654000	14894000	9336600	0.134032	0.165339	0	0.162852	0.232485	0.188213	0.119746	0.147674	0.124919	0.119267	0.13819	0.0875787
621	842	81711;81712;81713;81714;81715;81716;81717;81719;81720;81721;81722;81723;81724;81725;81726;81727;81728;81729;81730;81731;81732;81733;81734;81735;81736;81737;81738;81739;81740;81741;81742;81743;81744;81745;81747;81748;81749;81750;81751;81752;81753;81754;81755;81756;81757;81758;81759;81760;81761;81762;81763;81764;81765;81766;81767;81768;81769;81770;81772;81773;81774;81775;81776;81777;81779;81781;817…	gi|643711551	181	>gi|643711551|gb|KDP25058.1| hypothetical protein JCGZ_22593 [Jatropha curcas]	1	65.0822	1	S	7.37596e-05	91.355	_KVS(ph)GPLESM(ox)GSM(ox)K_	KVS(1)GPLESMGSMK	KVS(65.08)GPLES(-65.08)MGS(-74.27)MK	3	2	731.82	-0.82818	165230000	162490000	174450000	623630000	343940000	477670000	245620000	107660000	184320000	148180000	175230000	162970000	1.30594	1.33954	1.37304	5.10555	2.77941	3.53924	2.03459	0.887943	1.4675	1.39663	1.62582	1.52868
623	842	81746;81771;81778;81780;81783;81785;81789;81791;81793;140285;140286;140287;140288;140289;140290;140291;140292;140293;140294;140295;140296;140297;140298;140299;140300;140301;140302;140303;140304;140305;140306;140307;140308;140309;140310;140311;140312;140313;140314;140315;140316;140317;140318;140319	gi|643711551	189	>gi|643711551|gb|KDP25058.1| hypothetical protein JCGZ_22593 [Jatropha curcas]	0.998098	27.2006	1	S	7.85515e-05	98.281	_VSGPLESMGS(ph)MK_	VSGPLES(0.002)MGS(0.998)MK	VS(-95.02)GPLES(-27.2)MGS(27.2)MK	10	2	651.777	1.6973	265460000	226390000	328000000	319640000	247490000	322500000	414380000	438430000	228160000	144230000	203480000	195710000	2.09813	1.86633	2.58158	2.61684	1.99999	2.38953	3.43251	3.61602	1.81654	1.3594	1.88793	1.83579
625	845	74049;74050;74051;74052	gi|643711560	70	>gi|643711560|gb|KDP25067.1| hypothetical protein JCGZ_22602 [Jatropha curcas]	1	69.3456	1	S	0.0192382	69.346	_IRS(ph)FGFGK_	IRS(1)FGFGK	IRS(69.35)FGFGK	3	2	496.242	0.65047	0	0	0	0	0	0	5354200	11488000	0	0	11515000	9378100	0	0	0	0	0	0	0.0443514	0.0947491	0	0	0.106839	0.087968
628	848	75431;75432;75433;75434;75435;75436;75437;75438;75439;75440;75441;75442;75443;75444;75445;75446;75447;75448;75449;75450;75451	gi|643711568	922	>gi|643711568|gb|KDP25075.1| hypothetical protein JCGZ_22610 [Jatropha curcas]	0.999996	54.3507	1	S	6.07422e-24	148.52	_IVEAESAVLSDFGHS(ph)QGK_	IVEAESAVLSDFGHS(1)QGK	IVEAES(-91.18)AVLS(-54.35)DFGHS(54.35)QGK	15	2	977.451	2.1008	36309000	96043000	81442000	17995000	0	0	30107000	28849000	58196000	34012000	42904000	31966000	0.286978	0.791765	0.641004	0.147322	0	0	0.249391	0.237937	0.46334	0.320571	0.398072	0.299846
630	849	108566	gi|643711569	330	>gi|643711569|gb|KDP25076.1| hypothetical protein JCGZ_22611 [Jatropha curcas]	0.959979	15.509	1	S	5.59856e-153	278.98	_NSTLHGLASS(ph)SGNNLDELDR_	NSTLHGLAS(0.013)S(0.96)S(0.027)GNNLDELDR	NS(-142.69)T(-132.25)LHGLAS(-18.68)S(15.51)S(-15.51)GNNLDELDR	10	2	1090.48	1.3911	0	0	0	0	0	0	0	0	0	49480000	0	0	0	0	0	0	0	0	0	0	0	0.46636	0	0
632	849	108792;108794;108797;108800;108802;108804;108806;108808;108810;108811;108812;108813	gi|643711569	1108	>gi|643711569|gb|KDP25076.1| hypothetical protein JCGZ_22611 [Jatropha curcas]	0.999999	58.4676	1	S	0.00154717	86.014	_NTLVS(ph)GGVR_	NTLVS(1)GGVR	NT(-58.47)LVS(58.47)GGVR	5	2	491.74	-0.2246	66983000	63717000	65380000	78712000	65080000	73565000	57432000	47819000	55685000	68566000	79320000	77209000	0.529417	0.525274	0.514585	0.644402	0.525918	0.545072	0.475737	0.394395	0.443348	0.64625	0.735948	0.724232
633	849	129915;129916;129917;129918;129919;129920;129921;129922;129923;129924;129925;129926;129927;129928	gi|643711569	141	>gi|643711569|gb|KDP25076.1| hypothetical protein JCGZ_22611 [Jatropha curcas]	0.999925	41.2291	1	S	0.000558561	93.839	_TNS(ph)LLHEER_	TNS(1)LLHEER	T(-41.23)NS(41.23)LLHEER	3	2	589.764	-0.20758	73956000	71877000	73647000	78804000	107570000	101760000	74973000	119690000	131170000	50545000	62208000	50172000	0.58453	0.592544	0.579652	0.645155	0.869284	0.75398	0.621037	0.987163	1.04434	0.476398	0.577179	0.470621
635	849	140966;140968;140972;140974;140975;140976;140977;140978;140980;140982;140983;140984;140985	gi|643711569	502	>gi|643711569|gb|KDP25076.1| hypothetical protein JCGZ_22611 [Jatropha curcas]	0.809481	7.80327	1	S	6.70932e-05	96.773	_VSS(ph)SVDAVNPVQVPK_	VS(0.056)S(0.809)S(0.134)VDAVNPVQVPK	VS(-11.58)S(7.8)S(-7.8)VDAVNPVQVPK	3	2	803.398	0.64149	65870000	63857000	57205000	211290000	199370000	16634000	147520000	123800000	185910000	0	78878000	0	0.520621	0.526428	0.450242	1.7298	1.61113	0.123248	1.22198	1.02106	1.48016	0	0.731847	0
636	849	140981	gi|643711569	503	>gi|643711569|gb|KDP25076.1| hypothetical protein JCGZ_22611 [Jatropha curcas]	0.854852	7.79872	1	S	0.0127982	55.33	_VSSS(ph)VDAVNPVQVPK_	VS(0.003)S(0.142)S(0.855)VDAVNPVQVPK	VS(-24.22)S(-7.8)S(7.8)VDAVNPVQVPK	4	2	803.398	-0.48061	0	0	0	0	0	0	0	0	0	0	0	105070000	0	0	0	0	0	0	0	0	0	0	0	0.985572
639	855	41377;41378;41379;41380;41381;41382;41383;41384;41385;41386	gi|643711592	420	>gi|643711592|gb|KDP25099.1| hypothetical protein JCGZ_22634 [Jatropha curcas]	0.999999	58.6609	1	S	5.68667e-06	106.3	_EGTIGQS(ph)PQDAIK_	EGTIGQS(1)PQDAIK	EGT(-58.66)IGQS(58.66)PQDAIK	7	2	712.327	1.0623	68822000	58849000	70215000	33780000	38748000	36228000	0	0	34937000	63546000	64961000	68831000	0.543952	0.485143	0.55264	0.276551	0.313127	0.268427	0	0	0.278158	0.598936	0.602722	0.645645
640	855	81205;81206;81207;81208;81210;81211;81212;81213;81214;81215;81216;81217;81218;81219;81220;81221;81222;81223;81224;81225;81226;81227	gi|643711592	554	>gi|643711592|gb|KDP25099.1| hypothetical protein JCGZ_22634 [Jatropha curcas]	0.917698	10.4729	1	S	0.0130072	70.373	_KSS(ph)PDKVPEGK_	KS(0.082)S(0.918)PDKVPEGK	KS(-10.47)S(10.47)PDKVPEGK	3	2	626.303	-0.76604	8575500	11281000	8155700	18903000	6902200	31068000	15140000	13733000	6644400	3885500	3493000	7150000	0.0677787	0.092999	0.0641909	0.154756	0.0557774	0.230195	0.125412	0.113265	0.0529008	0.0366217	0.0324088	0.0670681
641	856	59377;59378;59379;59380;59381;59382;59383;59384;59385;59387;59388;59389;59390;59391;59392;59393;59394;59395;59396;59397	gi|643711594	224	>gi|643711594|gb|KDP25101.1| hypothetical protein JCGZ_22636 [Jatropha curcas]	1	70.9915	1	S	2.75263e-06	111.52	_GFSAAGS(ph)PQK_	GFSAAGS(1)PQK	GFS(-70.99)AAGS(70.99)PQK	7	1	1029.44	0.24035	264400000	55552000	260860000	360710000	326370000	295350000	175090000	166300000	152310000	18042000	18647000	14550000	2.08975	0.457963	2.05314	2.95307	2.63743	2.18836	1.45035	1.37159	1.21265	0.17005	0.173011	0.136481
642	856	72251;72253;72254;72255;72256;72257;72258;72259;72260;72262;72263;72264;72265;72266;72267	gi|643711594	215	>gi|643711594|gb|KDP25101.1| hypothetical protein JCGZ_22636 [Jatropha curcas]	0.999998	57.5079	1	S	4.53055e-07	124.1	_IISSAVS(ph)PR_	IISSAVS(1)PR	IIS(-65.73)S(-57.51)AVS(57.51)PR	7	2	505.258	0.40705	1265100000	1164900000	1402400000	1693900000	1425500000	1657600000	940760000	991270000	776930000	443430000	705440000	519830000	9.99904	9.60327	11.0378	13.8677	11.5196	12.2818	7.79276	8.17566	6.18569	4.17943	6.54522	4.87608
643	857;858	55786;55787;55788;55789;55790;55791;55792;55793;55794;55795;55796;55797	gi|643711603;gi|643711604	486;486	>gi|643711603|gb|KDP25110.1| hypothetical protein JCGZ_22645 [Jatropha curcas];>gi|643711604|gb|KDP25111.1| hypothetical protein JCGZ_22646 [Jatropha curcas]	1	72.5843	1	S	1.38796e-05	155.42	_FSVS(ph)PVVR_	FSVS(1)PVVR	FS(-72.58)VS(72.58)PVVR	4	2	485.742	1.2841	95230000	105700000	105110000	217740000	198110000	220220000	328350000	340520000	324570000	55443000	61713000	58520000	0.752675	0.871376	0.827287	1.7826	1.60095	1.6317	2.71988	2.80849	2.58413	0.522563	0.572586	0.548926
644	860	134276;134277;134278;134279;134280;134281;134282;134283;134284;134285	gi|643711610	275	>gi|643711610|gb|KDP25117.1| hypothetical protein JCGZ_22652 [Jatropha curcas]	1	86.8616	1	S	0.00679148	101.64	_VES(ph)PYRR_	VES(1)PYRR	VES(86.86)PY(-86.86)RR	3	2	493.726	-0.57529	20854000	8897100	8220600	0	13673000	17809000	0	0	15468000	8431800	11933000	10230000	0.164825	0.0733465	0.0647017	0	0.110493	0.131954	0	0	0.123152	0.0794716	0.110717	0.0959589
645	861	56789;56790;56791;56792;56793;56794;56795;56796;56797;56798;56799;56800;56801;56802;56803;56804;56805;56806;56807;56808;56809;56810;56811;56812;56813;56814;56815;56816;56817;56818;56819;56820;56821	gi|643711615	114	>gi|643711615|gb|KDP25122.1| hypothetical protein JCGZ_22657 [Jatropha curcas]	1	88.0206	1	S	7.54622e-09	116.24	_GAGVIGDRGS(ph)R_	GAGVIGDRGS(1)R	GAGVIGDRGS(88.02)R	10	2	562.764	-0.35584	24745000	509500000	593690000	403790000	765030000	1105500000	670500000	670290000	761080000	527550000	29688000	26108000	0.195578	4.20025	4.67274	3.30576	6.18229	8.19108	5.55407	5.52833	6.0595	4.97228	0.275452	0.244897
647	861	143702;143703;143704;143705;143706;143707;143708;143709;143710;143711;143712;143713;143714;143715;143716;143717;143718;143719;143720;143721;143722;143723;143724	gi|643711615	152	>gi|643711615|gb|KDP25122.1| hypothetical protein JCGZ_22657 [Jatropha curcas]	0.980012	16.9056	1	S	3.34357e-06	117.07	_WSS(ph)QPYSSSAR_	WS(0.02)S(0.98)QPYSSSAR	WS(-16.91)S(16.91)QPY(-71.73)S(-54.98)S(-62.53)S(-61.67)AR	3	2	668.272	-0.078952	35315000	34653000	36136000	98594000	93318000	100280000	52399000	49160000	35105000	27658000	33257000	27953000	0.279121	0.285675	0.284415	0.807172	0.754112	0.743014	0.434046	0.405455	0.279496	0.260683	0.308565	0.262203
648	862	95236;95237;95238;95239;95240;95241;95242;95243;95244;95245	gi|643711634	49	>gi|643711634|gb|KDP25141.1| hypothetical protein JCGZ_22676 [Jatropha curcas]	0.99913	31.3904	1	S	4.24347e-08	81.888	_LTVSNHEDPGS(ph)GEEEKIPAQK_	LTVS(0.001)NHEDPGS(0.999)GEEEKIPAQK	LT(-38.39)VS(-31.39)NHEDPGS(31.39)GEEEKIPAQK	11	3	782.36	-0.1209	35903000	0	0	85294000	85821000	82614000	39808000	32921000	40256000	36334000	31510000	20115000	0.283769	0	0	0.698287	0.693528	0.612119	0.329749	0.271521	0.320507	0.342456	0.292356	0.188682
651	863	74335;74337;74338;74339;74342;74344;74345;74346;74348;74349;74351;74352	gi|643711753	803	>gi|643711753|gb|KDP25181.1| hypothetical protein JCGZ_20337 [Jatropha curcas]	0.9783	17.3192	1	S	1.57072e-17	135.21	_ISEVVDVPSSSGS(ph)GGKDR_	ISEVVDVPS(0.001)S(0.003)S(0.018)GS(0.978)GGKDR	IS(-67.12)EVVDVPS(-32.65)S(-25.09)S(-17.32)GS(17.32)GGKDR	13	3	619.286	-0.54412	41833000	101430000	51805000	102940000	102000000	218740000	43087000	34593000	0	0	0	11844000	0.330638	0.836175	0.40774	0.842752	0.824272	1.62073	0.35691	0.285311	0	0	0	0.111099
652	863	110705;110706;110707;110708;110709;110710;110711;110712;110713;110714;110715;110716;110717;110718;110719;110720;110721;110722;110723;110724;110725;110726;110727	gi|643711753	771	>gi|643711753|gb|KDP25181.1| hypothetical protein JCGZ_20337 [Jatropha curcas]	1	96.3419	1	S	0.00236776	96.342	_PLRAS(ph)AEK_	PLRAS(1)AEK	PLRAS(96.34)AEK	5	2	476.237	0.64516	34346000	39886000	34703000	4434100	7407300	36665000	25995000	23852000	15888000	29610000	9457600	6863400	0.271462	0.328815	0.273136	0.0363012	0.0598591	0.271665	0.215329	0.196723	0.126496	0.279081	0.0877496	0.0643797
653	863	138563;138571;138574	gi|643711753	734	>gi|643711753|gb|KDP25181.1| hypothetical protein JCGZ_20337 [Jatropha curcas]	0.999809	37.7974	1	S	6.75425e-22	124.29	_VPFFS(ph)DEEETTGTPK_	VPFFS(1)DEEETTGTPK	VPFFS(37.8)DEEET(-37.8)T(-46.21)GT(-60.59)PK	5	2	882.374	-0.3189	0	0	0	0	0	0	0	0	0	15808000	0	17251000	0	0	0	0	0	0	0	0	0	0.148994	0	0.161817
654	864	118131;118132;118133;118134;118135;118136;118137;118138;118139	gi|643711754	2	>gi|643711754|gb|KDP25182.1| hypothetical protein JCGZ_20338 [Jatropha curcas]	1	70.2351	1	S	3.86964e-15	101.67	_(ac)S(ph)CEIVKEDCLAWAAR_	S(1)CEIVKEDCLAWAAR	S(70.24)CEIVKEDCLAWAAR	1	2	965.415	-0.27929	28526000	17715000	0	17675000	13385000	0	0	30032000	0	22739000	5329400	24532000	0.225463	0.14604	0	0.144702	0.108166	0	0	0.247694	0	0.21432	0.0494473	0.230114
655	867	11619;11620;11621;11622;11623;11624;11625;11626;11627;11628;11629;11630;11631	gi|643711769	525	>gi|643711769|gb|KDP25197.1| hypothetical protein JCGZ_20353 [Jatropha curcas]	0.999848	38.1808	1	S	8.85439e-06	113.24	_ASANSLS(ph)APIK_	ASANSLS(1)APIK	AS(-86.14)ANS(-38.18)LS(38.18)APIK	7	2	569.779	0.45252	198340000	184230000	191640000	66201000	74255000	66615000	49378000	69005000	51661000	198630000	191190000	183420000	1.56763	1.51877	1.50834	0.541976	0.600062	0.493577	0.409022	0.56913	0.41131	1.87213	1.7739	1.72051
657	867	79598;79599;79600;79601;79602;79603;79604;79605;79606;79607;79608;79609;79610;79611;79612;79613;79614;79615;79616;79617;79618;79619;79620;79621	gi|643711769	508	>gi|643711769|gb|KDP25197.1| hypothetical protein JCGZ_20353 [Jatropha curcas]	0.990027	19.9683	1	S	2.33758e-06	106.36	_KLPS(ph)FSGPLM(ox)LPNR_	KLPS(0.99)FS(0.01)GPLMLPNR	KLPS(19.97)FS(-19.97)GPLMLPNR	4	2	826.915	0.070403	299430000	283220000	286690000	153410000	178460000	185790000	208830000	186550000	164520000	215690000	212790000	244960000	2.36662	2.33483	2.25644	1.25594	1.44215	1.37659	1.72984	1.5386	1.30986	2.03293	1.97431	2.29776
659	867	80816;80817;80818;80819;80820;80821;80822;80823;80824;80825	gi|643711769	586	>gi|643711769|gb|KDP25197.1| hypothetical protein JCGZ_20353 [Jatropha curcas]	0.996127	24.1021	1	S	1.47032e-29	153.21	_KSAS(ph)VGDWIFESK_	KS(0.004)AS(0.996)VGDWIFESK	KS(-24.1)AS(24.1)VGDWIFES(-112.72)K	4	2	767.353	-0.86432	29048000	32368000	34379000	0	0	48516000	44975000	39117000	52335000	37617000	0	27875000	0.229588	0.266837	0.270586	0	0	0.359474	0.372549	0.322624	0.416676	0.354549	0	0.261472
662	867	114771;114772;114773;114779;114783;114786;114787;114790;114791;114792;114793;114794;114795;114796;114797;114798;114799;114800	gi|643711769	479	>gi|643711769|gb|KDP25197.1| hypothetical protein JCGZ_20353 [Jatropha curcas]	0.992803	21.4529	1	S	5.92558e-08	80.664	_QTQSGPLVPGAVLGHSLS(ph)DKGR_	QTQSGPLVPGAVLGHS(0.007)LS(0.993)DKGR	QT(-46.52)QS(-41.53)GPLVPGAVLGHS(-21.45)LS(21.45)DKGR	18	3	762.053	-0.74845	34945000	36045000	54925000	98183000	79344000	119010000	83976000	40839000	36361000	13654000	46075000	34417000	0.276197	0.29715	0.432297	0.803807	0.641187	0.881792	0.695613	0.336826	0.289496	0.128692	0.427494	0.322837
664	868	113131;113137;113139;113143;113147;113149;113151	gi|643711772	450	>gi|643711772|gb|KDP25200.1| hypothetical protein JCGZ_20356 [Jatropha curcas]	0.856543	7.87647	1;2	S	4.47928e-07	124.42	_QISQSLS(ph)SR_	QISQS(0.004)LS(0.857)S(0.14)R	QIS(-78.07)QS(-23.54)LS(7.88)S(-7.88)R	7	2	543.253	0.89206	0	0	36610000	0	0	0	9092600	10185000	11516000	0	0	19493000	0	0	0.288145	0	0	0	0.0753184	0.0840024	0.091687	0	0	0.182847
665	868	117397;117398;117399;117400;117401;117402;117403;117404;117405;117406;117407;117408;143986;143987;143988;143989;143990;143991;143992;143993;143994;143995;143996;143997;143998;143999;144000;144001;144002;144003;144004;144005;144006;144007	gi|643711772	185	>gi|643711772|gb|KDP25200.1| hypothetical protein JCGZ_20356 [Jatropha curcas]	0.999976	46.2785	1	S	0.0118421	87.308	_YAS(ph)AIER_	YAS(1)AIER	Y(-46.28)AS(46.28)AIER	3	2	445.194	0.79045	165880000	557020000	380520000	149870000	149220000	204330000	29845000	220380000	264100000	286290000	334130000	224660000	1.31108	4.592	2.99495	1.22696	1.20586	1.51396	0.24722	1.81762	2.10269	2.69835	3.10013	2.10734
666	869	62312;62313;62314;62315;62316;62317;62318;62319;62320;62321;62322;62323;62324;62325;62326;62327;62328;62329;62330;62331;62332;62333;62334;62335;62336;62337;62338;62339;62340;62341;62342;62343;62344;62345;62346;62347;62348;62349;62350;62351;62352;62353;62354;62355	gi|643711787	12	>gi|643711787|gb|KDP25215.1| hypothetical protein JCGZ_20371 [Jatropha curcas]	0.999977	49.4812	1	S	0.00619141	58.274	_(ac)GM(ox)RSGVSFVCS(ph)K_	GMRSGVSFVCS(1)K	GMRS(-49.48)GVS(-49.48)FVCS(49.48)K	11	2	726.804	0.66192	556650000	556430000	541100000	251700000	325430000	191220000	965620000	1135900000	1200300000	453030000	397820000	443680000	4.39963	4.58713	4.25882	2.06062	2.62983	1.41682	7.99869	9.36852	9.55644	4.26991	3.69106	4.16179
667	870	38109;38110;38111;38112;38113;38114;38115;38116;38117;38118;38119;38120;38121;38122;38123;38124;38125;38126;38127;38128;38129;38130	gi|643711791	904	>gi|643711791|gb|KDP25219.1| hypothetical protein JCGZ_20375 [Jatropha curcas]	1	56.5275	1	S	0.0149535	56.527	_EDKGS(ph)PIAM(ox)HPVK_	EDKGS(1)PIAMHPVK	EDKGS(56.53)PIAMHPVK	5	3	502.234	-0.26378	22811000	32540000	28100000	13286000	25059000	38328000	10003000	23657000	27347000	14834000	15690000	16434000	0.180293	0.268255	0.221166	0.10877	0.202504	0.283987	0.0828596	0.195115	0.217729	0.139814	0.145575	0.154153
668	870	101095;101096;101097;101098;101099;101100;101101;101102;101103;101104;101105;101106;101107;101108;101109;101110;101111;101112;101113;101114;101115	gi|643711791	881	>gi|643711791|gb|KDP25219.1| hypothetical protein JCGZ_20375 [Jatropha curcas]	0.99162	20.7309	1	S	0.000790133	106.35	_MPSS(ph)PDQR_	MPS(0.008)S(0.992)PDQR	MPS(-20.73)S(20.73)PDQR	4	2	499.194	-0.6098	14886000	17420000	13434000	16646000	21540000	26663000	21285000	26558000	22283000	19088000	23133000	19114000	0.117655	0.143608	0.105735	0.136278	0.174067	0.197557	0.176314	0.219041	0.177411	0.179909	0.214633	0.179292
669	870	107200;107201;107202;107203;107204;107205;107206;107207;107208;107209;107210;107211;107212;107213;107214;107215;107216;107217;107218;107219;107220;107221;107222;107223	gi|643711791	949	>gi|643711791|gb|KDP25219.1| hypothetical protein JCGZ_20375 [Jatropha curcas]	1	67.0085	1	S	5.91776e-20	155.08	_NMS(ph)DEETGTVR_	NMS(1)DEETGTVR	NMS(67.01)DEET(-67.01)GT(-91.9)VR	3	2	659.753	0.31242	175850000	182610000	165240000	187520000	201740000	231480000	162690000	131540000	133540000	172080000	187410000	164970000	1.38988	1.50541	1.30055	1.53519	1.63028	1.71513	1.34764	1.0849	1.06321	1.62189	1.73883	1.54744
670	873	1771;1772;1773;1774;1775;1776;1777;1778;1779;1780;1781;1782;1783;1784;1785;1786;1787;1788;1789;1790;1791;1792;1793;1794;1795;1796;1797	gi|643711804	685	>gi|643711804|gb|KDP25232.1| hypothetical protein JCGZ_20388 [Jatropha curcas]	1	86.5131	1	S	3.10255e-10	132.51	_AAYPDVVVQPPS(ph)PPR_	AAYPDVVVQPPS(1)PPR	AAY(-86.51)PDVVVQPPS(86.51)PPR	12	2	836.908	-1.0375	148040000	156100000	184740000	246070000	228080000	276040000	107050000	100280000	97510000	132070000	146680000	141610000	1.17007	1.28687	1.45403	2.01453	1.84314	2.04529	0.886746	0.827076	0.776346	1.24479	1.36093	1.32832
671	873	123991;123992;123993;123994;123995	gi|643711804	703	>gi|643711804|gb|KDP25232.1| hypothetical protein JCGZ_20388 [Jatropha curcas]	0.999983	47.7808	1	S	0.00335518	76.165	_S(ph)PFAVTESK_	S(1)PFAVTESK	S(47.78)PFAVT(-47.78)ES(-66.02)K	1	2	523.234	0.60558	14002000	10348000	0	0	0	0	0	0	0	7460600	10211000	9123700	0.110668	0.0853075	0	0	0	0	0	0	0	0.0703179	0.0947398	0.0855817
673	874	119021;119022;119023;119025;119026;119027;119028;119029;119030;119031;119032;119034;119036;119037;119039;119040;119041;119042;119043	gi|643711808	86	>gi|643711808|gb|KDP25236.1| hypothetical protein JCGZ_20392 [Jatropha curcas]	0.887949	8.98973	1	S	3.41231e-18	144.17	_SDS(ph)GAGAVAAAAPGLAWK_	S(0.112)DS(0.888)GAGAVAAAAPGLAWK	S(-8.99)DS(8.99)GAGAVAAAAPGLAWK	3	2	840.393	-0.60811	500130000	466560000	491560000	381340000	386970000	380390000	484960000	442160000	417430000	407470000	461950000	439320000	3.95291	3.84626	3.86891	3.12197	3.12714	2.81846	4.01716	3.64679	3.32346	3.8405	4.28607	4.12089
674	878	80490;80491;80493;80494;80496;80497;80498;80500;80502;80503;80504;80506;80507;80508;80509;80510;80511;80512;80515;80516	gi|643711831	49	>gi|643711831|gb|KDP25259.1| hypothetical protein JCGZ_20415 [Jatropha curcas]	0.996695	25.5095	1	S	0.00102513	86.114	_KPPS(ph)PSPSR_	KPPS(0.997)PS(0.003)PS(0.001)R	KPPS(25.51)PS(-25.51)PS(-32.98)R	4	2	516.747	-0.50352	12649000	9024700	15161000	44400000	11528000	13092000	35677000	25415000	18901000	18437000	23523000	14616000	0.0999746	0.0743984	0.119327	0.363495	0.0931589	0.0970038	0.29553	0.209614	0.150484	0.173773	0.218251	0.1371
675	878	80499;80501;80514	gi|643711831	51	>gi|643711831|gb|KDP25259.1| hypothetical protein JCGZ_20415 [Jatropha curcas]	0.973384	16.2771	1	S	0.00119706	84.718	_KPPSPS(ph)PSR_	KPPS(0.004)PS(0.973)PS(0.023)R	KPPS(-24.23)PS(16.28)PS(-16.28)R	6	2	516.747	-0.82609	18467000	7502700	0	0	0	0	0	0	0	0	0	0	0.145959	0.0618512	0	0	0	0	0	0	0	0	0	0
677	878	110297;110302;110311;110313;110315;110319;110320	gi|643711831	6	>gi|643711831|gb|KDP25259.1| hypothetical protein JCGZ_20415 [Jatropha curcas]	0.84093	7.23173	1	S	3.3557e-21	151.95	_PGLVS(ph)VKTPPEAPPLR_	PGLVS(0.841)VKT(0.159)PPEAPPLR	PGLVS(7.23)VKT(-7.23)PPEAPPLR	5	2	869.469	0.018666	0	507500000	123290000	522620000	0	140280000	0	0	0	249230000	56555000	63189000	0	4.18376	0.970376	4.2786	0	1.03939	0	0	0	2.34905	0.524729	0.592722
678	879	28481;28482;28483;28484;28485;28486;28487;28489;28490;28491;28492;28493	gi|643711833	801	>gi|643711833|gb|KDP25261.1| hypothetical protein JCGZ_20417 [Jatropha curcas]	0.99379	22.0422	1	S	2.16175e-14	141.82	_DLTGS(ph)PVHEQCNK_	DLT(0.006)GS(0.994)PVHEQCNK	DLT(-22.04)GS(22.04)PVHEQCNK	5	2	782.827	-0.83685	14728000	14452000	14958000	43986000	11731000	0	13667000	13231000	21964000	8666800	10062000	0	0.116407	0.11914	0.11773	0.360106	0.0947994	0	0.11321	0.109125	0.174871	0.0816866	0.0933574	0
679	882	94240;94241;94242;94243	gi|643711844	47	>gi|643711844|gb|KDP25272.1| hypothetical protein JCGZ_20428 [Jatropha curcas]	0.966733	14.6341	1	S	0.00738257	120.15	_LSS(ph)SIIK_	LSS(0.967)S(0.033)IIK	LS(-50.56)S(14.63)S(-14.63)IIK	3	2	414.217	-0.23549	98475000	0	0	0	0	0	0	0	0	0	70022000	50321000	0.778323	0	0	0	0	0	0	0	0	0	0.649679	0.472019
680	883	67097;67098;67099;67100;67101;67102;67103;67104;67105;67106;67107;67108	gi|643711845	1086	>gi|643711845|gb|KDP25273.1| hypothetical protein JCGZ_20429 [Jatropha curcas]	0.980632	17.0442	1	S	0.0118339	90.709	_HS(ph)PSLLK_	HS(0.981)PS(0.019)LLK	HS(17.04)PS(-17.04)LLK	2	2	431.215	-0.16991	28623000	22555000	31308000	10253000	13141000	15036000	15684000	18846000	21728000	22286000	20875000	21803000	0.226229	0.18594	0.246415	0.0839396	0.106194	0.111408	0.129918	0.155435	0.172992	0.210051	0.193683	0.204515
681	885	69950;69951;69952;69953;69954;69955;69956;69957;69958;69959;69960;69961;69962;69963;69964;69965;78743;78744;78745;78746;78747;78748;78749;78750;78751;78752;78753;78754;78755;78756;78757;78758;78759;78760;78761;78762;78763;78764;78765;78766;78767;78768;78769;78770;78771;78772;78773;78774;78775;78776;78778;78779;78780;78781;78782;78783;78784;78785;78786;78787;78788	gi|643711853	148	>gi|643711853|gb|KDP25281.1| hypothetical protein JCGZ_20437 [Jatropha curcas]	0.999829	37.6626	1	S	1.59526e-07	137.01	_KIES(ph)MTELR_	KIES(1)MTELR	KIES(37.66)MT(-37.66)ELR	4	2	593.781	-1.3212	573610000	524140000	452200000	215050000	185860000	326250000	539390000	622090000	604770000	1028800000	1059200000	785760000	4.53367	4.32094	3.55912	1.76058	1.50195	2.41731	4.46803	5.13079	4.815	9.69668	9.82748	7.37055
683	885	81230;81231;81232;81233;81235;81236;81237;81238;81239;81240;81241;81242;81243;81244;81245;81246;81247;81248;81249;81250;81251;125999;126000;126001;126002;126003;126004	gi|643711853	124	>gi|643711853|gb|KDP25281.1| hypothetical protein JCGZ_20437 [Jatropha curcas]	0.973838	18.7245	1	S	1.04439e-09	129.02	_KSSS(ph)FHTLEELDAK_	KS(0.013)S(0.013)S(0.974)FHTLEELDAK	KS(-18.72)S(-18.72)S(18.72)FHT(-44.26)LEELDAK	4	3	557.926	1.0617	162920000	350660000	204820000	13658000	0	237370000	87230000	141110000	46341000	187810000	204500000	214240000	1.28768	2.89079	1.61207	0.111816	0	1.75877	0.722568	1.16383	0.368954	1.77015	1.89739	2.0096
684	885	108320;108321;108322;108323;108324;108326;108327;108328;108329;108331;108332;108333;108334;108335;108336;108337;108338;108339;108340;108341;108342;108343;108344;108345;108346;108347;108348	gi|643711853	92	>gi|643711853|gb|KDP25281.1| hypothetical protein JCGZ_20437 [Jatropha curcas]	0.999903	40.1445	1	S	0.00574419	72.289	_NSIS(ph)PPPAK_	NSIS(1)PPPAK	NS(-40.14)IS(40.14)PPPAK	4	2	495.736	1.3005	45269000	64224000	40854000	46802000	51569000	51276000	64116000	60628000	66509000	109330000	71462000	111910000	0.357795	0.529454	0.321549	0.38316	0.416734	0.379924	0.531103	0.500039	0.529525	1.03046	0.663039	1.04973
685	885	140989;140991;140993;140994	gi|643711853	100	>gi|643711853|gb|KDP25281.1| hypothetical protein JCGZ_20437 [Jatropha curcas]	0.817777	7.14333	1	S	3.16539e-05	85.231	_VSS(ph)TITTTTSALAAEK_	VS(0.023)S(0.818)T(0.158)IT(0.001)TTTSALAAEK	VS(-15.47)S(7.14)T(-7.14)IT(-29.47)T(-36.92)T(-43.97)T(-49.81)S(-55.39)ALAAEK	3	2	830.906	-0.31212	0	0	34272000	0	0	0	0	0	0	189720000	185250000	183400000	0	0	0.269744	0	0	0	0	0	0	1.78815	1.71879	1.72032
686	885	140987;140988;140990;140992;140995;140996;140997	gi|643711853	107	>gi|643711853|gb|KDP25281.1| hypothetical protein JCGZ_20437 [Jatropha curcas]	0.830071	7.00384	1	S	1.82424e-33	130.56	_VSSTITTTTS(ph)ALAAEK_	VSSTITTT(0.004)T(0.165)S(0.83)ALAAEK	VS(-79.62)S(-67.12)T(-72.94)IT(-58.14)T(-38.08)T(-22.83)T(-7)S(7)ALAAEK	10	2	830.906	-0.10653	36883000	28420000	94468000	0	0	0	0	0	0	107250000	118720000	0	0.291514	0.234291	0.743527	0	0	0	0	0	0	1.01086	1.10151	0
687	891	52973;52974;52975;52976;52977;52978;52979	gi|643711897	668	>gi|643711897|gb|KDP25325.1| hypothetical protein JCGZ_20481 [Jatropha curcas]	0.987824	19.4024	1	S	5.80446e-06	91.657	_FFLDNSTS(ph)PQNLVK_	FFLDNS(0.001)T(0.011)S(0.988)PQNLVK	FFLDNS(-30.7)T(-19.4)S(19.4)PQNLVK	8	2	845.398	0.075472	20810000	29077000	16938000	0	0	0	16699000	0	0	19437000	0	14442000	0.164477	0.239707	0.133314	0	0	0	0.138326	0	0	0.183198	0	0.135468
688	893	109471;109472;109473	gi|643711903	84	>gi|643711903|gb|KDP25331.1| hypothetical protein JCGZ_20487 [Jatropha curcas]	0.998279	27.6585	1	S	9.1267e-09	97.974	_NVTWNTNPVDASEQPCAS(ph)PR_	NVTWNTNPVDAS(0.002)EQPCAS(0.998)PR	NVT(-60.52)WNT(-50.77)NPVDAS(-27.66)EQPCAS(27.66)PR	18	2	1161.99	0.46976	0	0	12307000	0	0	0	0	0	0	0	7283100	10793000	0	0	0.0968644	0	0	0	0	0	0	0	0.0675741	0.10124
689	894	132894;132895;132896;132898;132899;132900;132902;132903;132905;132906;132907;132911	gi|643711911	607	>gi|643711911|gb|KDP25339.1| hypothetical protein JCGZ_20495 [Jatropha curcas]	0.977544	16.4334	1	S	4.48686e-08	119.32	_VDTENRPS(ph)SENR_	VDTENRPS(0.978)S(0.022)ENR	VDT(-36.22)ENRPS(16.43)S(-16.43)ENR	8	2	742.312	-0.052084	34388000	38024000	30708000	13019000	24418000	26423000	18762000	0	20092000	10943000	12842000	18796000	0.271794	0.313465	0.241693	0.106584	0.197324	0.195778	0.155415	0	0.159967	0.10314	0.119151	0.176309
691	898	73915;73916;73917;73918;73919;73920;73921;73922;73923;73924;73925;73926;73927;73928;73929	gi|643711934	145	>gi|643711934|gb|KDP25362.1| hypothetical protein JCGZ_20518 [Jatropha curcas]	0.933429	11.468	1	S	0.00665398	65.224	_IQS(ph)KYGNAM(ox)K_	IQS(0.933)KY(0.067)GNAMK	IQS(11.47)KY(-11.47)GNAMK	3	2	618.278	2.4817	27758000	14570000	13700000	17372000	13051000	20748000	26580000	50242000	39974000	5905100	5868800	7238200	0.219393	0.120113	0.107828	0.142222	0.105466	0.15373	0.220175	0.414379	0.318261	0.0556569	0.054452	0.0678954
692	901	117930;117933;117934;117935;117936;117938;117939;117940;117941	gi|643711940	376	>gi|643711940|gb|KDP25368.1| hypothetical protein JCGZ_20524 [Jatropha curcas]	0.808741	7.06325	1	S	9.12598e-11	120.71	_S(ph)ASSAVAAAPSAPVISK_	S(0.809)AS(0.159)S(0.032)AVAAAPSAPVISK	S(7.06)AS(-7.06)S(-14)AVAAAPS(-94.09)APVIS(-106.02)K	1	2	797.398	0.37763	102940000	0	96048000	194930000	0	0	91769000	88149000	102250000	27037000	26702000	32689000	0.813613	0	0.755963	1.59586	0	0	0.760166	0.727023	0.814085	0.25483	0.247747	0.306628
696	905	54536;54537;54538;54539;54540;54541;54542;54543;54544;54545;54546;54547;54548	gi|643711974	185	>gi|643711974|gb|KDP25402.1| hypothetical protein JCGZ_20558 [Jatropha curcas]	0.999976	48.8662	1	S	6.46648e-11	94.08	_FNSALTAGLLNPM(ox)S(ph)PPPDKPR_	FNSALTAGLLNPMS(1)PPPDKPR	FNS(-49.41)ALT(-48.87)AGLLNPMS(48.87)PPPDKPR	14	3	773.712	0.03214	123670000	103100000	106370000	128320000	137220000	128770000	43035000	73054000	74305000	0	28171000	16927000	0.977458	0.849942	0.837204	1.05053	1.10889	0.954107	0.356479	0.602525	0.591595	0	0.261376	0.158778
698	905	67586;67587;67589;67590;67591;67592;67593;67594;124080;124081;124082;124083;124084;124085;124086;124087;124088;124089;124090;124091	gi|643711974	251	>gi|643711974|gb|KDP25402.1| hypothetical protein JCGZ_20558 [Jatropha curcas]	1	104.403	1	S	4.8832e-25	157.98	_S(ph)PGNQFNDSSTSDVK_	S(1)PGNQFNDSSTSDVK	S(104.4)PGNQFNDS(-104.4)S(-109.57)T(-116.5)S(-120.17)DVK	1	2	831.836	-0.54002	272080000	182600000	239310000	167050000	363950000	354500000	215670000	140390000	171420000	161800000	138550000	132720000	2.15045	1.50533	1.88353	1.36761	2.94112	2.62663	1.7865	1.15789	1.3648	1.525	1.2855	1.24493
699	905	110459;110463;110464;110466;110467;110468;110469;110470;110471;110472	gi|643711974	102	>gi|643711974|gb|KDP25402.1| hypothetical protein JCGZ_20558 [Jatropha curcas]	0.975673	16.0321	1	S	9.56146e-06	89.846	_PIPAPPS(ph)PPSPPPQPR_	PIPAPPS(0.976)PPS(0.024)PPPQPR	PIPAPPS(16.03)PPS(-16.03)PPPQPR	7	2	856.432	-1.6625	34677000	51751000	21751000	76503000	17218000	0	12966000	0	11966000	0	20675000	24155000	0.274079	0.426628	0.171195	0.626317	0.13914	0	0.107404	0	0.0952698	0	0.191827	0.226578
700	905	110460;110461;110462;110465	gi|643711974	105	>gi|643711974|gb|KDP25402.1| hypothetical protein JCGZ_20558 [Jatropha curcas]	0.971424	15.3141	1	S	9.1368e-06	87.676	_PIPAPPSPPS(ph)PPPQPR_	PIPAPPS(0.029)PPS(0.971)PPPQPR	PIPAPPS(-15.31)PPS(15.31)PPPQPR	10	2	856.432	-0.049046	20095000	0	20059000	0	0	16064000	0	0	0	0	0	0	0.158826	0	0.157878	0	0	0.119024	0	0	0	0	0	0
701	906	117248;117249	gi|643711978	178	>gi|643711978|gb|KDP25406.1| hypothetical protein JCGZ_20562 [Jatropha curcas]	0.884824	8.85495	1	S	0.0134046	59.13	_RVCS(ph)TGDLR_	RVCS(0.885)T(0.115)GDLR	RVCS(8.85)T(-8.85)GDLR	4	2	572.252	0.44122	0	0	0	0	12742000	14521000	0	0	0	0	0	0	0	0	0	0	0.102969	0.107592	0	0	0	0	0	0
704	909	71762;71763;71764	gi|643711990	328	>gi|643711990|gb|KDP25418.1| hypothetical protein JCGZ_20574 [Jatropha curcas]	0.998007	26.9968	1	S	0.00390927	66.262	_IHS(ph)GAVTPLHPR_	IHS(0.998)GAVT(0.002)PLHPR	IHS(27)GAVT(-27)PLHPR	3	3	455.566	1.294	6277000	6666200	14098000	0	0	0	0	0	0	0	0	0	0.0496119	0.0549552	0.110961	0	0	0	0	0	0	0	0	0
705	913	109956;109957;109958;109959;109960;109961;109962;109963;109965;109966;109968;109969;109970;109972;109974;109976;109978;109980	gi|643712005	1046	>gi|643712005|gb|KDP25433.1| hypothetical protein JCGZ_20589 [Jatropha curcas]	0.99963	34.3734	1	S	3.90966e-93	245.66	_PAESPEPSKS(ph)PETER_	PAESPEPSKS(1)PETER	PAES(-122.53)PEPS(-52.81)KS(34.37)PET(-34.37)ER	10	2	860.875	-0.10603	75501000	71046000	84027000	244110000	82212000	198730000	142700000	66833000	113230000	28572000	47597000	43481000	0.596742	0.585693	0.661349	1.99849	0.664364	1.47247	1.18205	0.551216	0.901504	0.269298	0.441615	0.407858
706	914	96095;96096;96097;96098;96099;96100;96101;96102;96103;96104;96105;96106;96107;96108;96109;96110	gi|643712014	569	>gi|643712014|gb|KDP25442.1| hypothetical protein JCGZ_20598 [Jatropha curcas]	1	36.2843	1	S	3.19835e-05	110.93	_LVS(ph)PREPEK_	LVS(1)PREPEK	LVS(36.28)PREPEK	3	2	567.781	0.26371	44547000	0	27353000	123320000	119700000	111200000	157010000	157010000	146800000	3128900	0	0	0.352089	0	0.215287	1.0096	0.967308	0.823924	1.30059	1.29497	1.16878	0.0294906	0	0
707	914	126956;126957;126958;126959;126960;126961;126962;126963;126964;126965;126966;126967;126968;126969;126970	gi|643712014	549	>gi|643712014|gb|KDP25442.1| hypothetical protein JCGZ_20598 [Jatropha curcas]	0.999973	45.7266	1	S	6.80007e-09	110.92	_S(ph)VGTAPWATAK_	S(1)VGTAPWATAK	S(45.73)VGT(-45.73)APWAT(-86.29)AK	1	2	584.774	0.63827	45952000	38653000	43213000	68088000	18728000	59532000	108250000	105450000	76506000	0	89741000	93086000	0.363193	0.31865	0.340116	0.557425	0.151343	0.441096	0.896686	0.869716	0.609118	0	0.832636	0.873161
708	921	12081;12082;12083;12084;12085;12086;12087;12088;12089;12090;12091;12092;12093;12094;12095	gi|643712066	3	>gi|643712066|gb|KDP25494.1| hypothetical protein JCGZ_20650 [Jatropha curcas]	1	63.2161	1	S	0.00626814	78.264	_(ac)AS(ph)GDLER_	AS(1)GDLER	AS(63.22)GDLER	2	2	435.174	0.55191	35985000	41756000	37003000	0	20654000	22403000	42935000	0	0	69541000	82065000	74246000	0.284417	0.344231	0.291239	0	0.166907	0.165993	0.355651	0	0	0.65544	0.761416	0.696439
710	922	117180;117184;117186;117188;117192;117195;117197;117198;117200;117202;117204;117206;117207	gi|643712072	300	>gi|643712072|gb|KDP25500.1| hypothetical protein JCGZ_20656 [Jatropha curcas]	0.972361	18.5267	1	S	1.01281e-05	108.89	_RTS(ph)SGSVESAR_	RT(0.014)S(0.972)S(0.012)GS(0.002)VESAR	RT(-18.53)S(18.53)S(-18.98)GS(-27.58)VES(-59.6)AR	3	2	608.77	-0.088685	16987000	21422000	19699000	5806200	0	72077000	90891000	26913000	0	18519000	13135000	24190000	0.134261	0.1766	0.155044	0.0475344	0	0.534047	0.752894	0.221969	0	0.174546	0.121869	0.226906
711	922	117181;117183;117185;117194;117203;117205	gi|643712072	301	>gi|643712072|gb|KDP25500.1| hypothetical protein JCGZ_20656 [Jatropha curcas]	0.912436	14.2021	1	S	6.43545e-06	112.72	_RTSS(ph)GSVESAR_	RT(0.026)S(0.026)S(0.912)GS(0.035)VESAR	RT(-15.41)S(-15.41)S(14.2)GS(-14.2)VES(-34.17)AR	4	2	608.77	0.18504	0	5906000	0	6970400	13861000	29220000	9945400	0	0	10129000	0	0	0	0.0486882	0	0.0570655	0.112012	0.216502	0.0823825	0	0	0.0954681	0	0
718	929	120068;120069;120070;120071;130412;130414;130415;130416;130418;130420;130421;130422;130423	gi|643712114	225	>gi|643712114|gb|KDP25542.1| hypothetical protein JCGZ_20698 [Jatropha curcas]	1	81.3677	1	S	0.000260555	109.11	_S(ph)FDDSPR_	S(1)FDDSPR	S(81.37)FDDS(-81.37)PR	1	2	452.166	0.33796	0	31331000	0	40625000	70097000	103380000	48569000	51699000	58915000	133260000	64149000	36220000	0	0.258288	0	0.33259	0.566461	0.765983	0.40232	0.426396	0.469064	1.25601	0.595188	0.339749
719	929	127177;127185;127188	gi|643712114	232	>gi|643712114|gb|KDP25542.1| hypothetical protein JCGZ_20698 [Jatropha curcas]	0.913139	10.2171	1	S	4.35033e-07	125.23	_S(ph)VSDHLTVR_	S(0.913)VS(0.087)DHLTVR	S(10.22)VS(-10.22)DHLT(-86.14)VR	1	2	547.256	0.50401	50502000	0	0	0	0	0	0	0	0	0	1905800	35000000	0.399156	0	0	0	0	0	0	0	0	0	0.0176824	0.328305
720	929	127169;127170;127171;127172;127173;127174;127175;127176;127178;127179;127180;127181;127182;127183;127184;127186;127187	gi|643712114	234	>gi|643712114|gb|KDP25542.1| hypothetical protein JCGZ_20698 [Jatropha curcas]	0.999985	48.2541	1	S	3.5467e-07	130.23	_SVS(ph)DHLTVR_	SVS(1)DHLTVR	S(-48.25)VS(48.25)DHLT(-70.74)VR	3	2	547.256	0.57257	297770000	349950000	348800000	222240000	386710000	336010000	219440000	219880000	243250000	214030000	239710000	219480000	2.3535	2.88494	2.74529	1.81944	3.12504	2.48963	1.81773	1.8135	1.93669	2.01728	2.22408	2.05876
721	930	133095;133096;133097;133098;133099;133100;133101;133102;133103;133104;133105;133106	gi|643712132	206	>gi|643712132|gb|KDP25560.1| hypothetical protein JCGZ_20716 [Jatropha curcas]	0.999997	54.9534	1	S	1.07726e-09	130.72	_VEANFSGLS(ph)PGK_	VEANFSGLS(1)PGK	VEANFS(-54.95)GLS(54.95)PGK	9	2	643.295	0.65347	25268000	29131000	29191000	42654000	31879000	27746000	27794000	31835000	17969000	22904000	27441000	31156000	0.199712	0.240152	0.229753	0.349201	0.257617	0.205581	0.230231	0.262564	0.143064	0.215875	0.254603	0.292248
722	932	117744;117745;117746;117747;117748;117749;117750;117751;117752;117753;117754	gi|643712148	53	>gi|643712148|gb|KDP25576.1| hypothetical protein JCGZ_20732 [Jatropha curcas]	0.999931	41.646	1	S	3.98321e-05	73.464	_S(ph)APGSLGGASGAAK_	S(1)APGSLGGASGAAK	S(41.65)APGS(-41.65)LGGAS(-64.82)GAAK	1	2	605.777	-0.17641	24826000	0	24856000	31752000	0	49700000	38108000	35817000	0	5787800	0	0	0.196219	0	0.195634	0.259948	0	0.368247	0.315667	0.295407	0	0.0545513	0	0
723	932	122667;122668;122669;122670;122671;122672;122673;122674;122675;122676;122677;122678	gi|643712148	44	>gi|643712148|gb|KDP25576.1| hypothetical protein JCGZ_20732 [Jatropha curcas]	0.999993	52.6931	1	S	0.00219948	81.95	_S(ph)LPTSGLR_	S(1)LPTSGLR	S(52.69)LPT(-52.69)S(-56.99)GLR	1	2	455.723	-0.19749	49122000	52936000	45798000	33500000	30855000	28661000	48166000	41464000	46690000	33704000	40161000	32696000	0.388248	0.436397	0.360461	0.274259	0.249342	0.212361	0.398982	0.341981	0.371732	0.317668	0.372622	0.306693
724	933	67163;67164;67165	gi|643712164	125	>gi|643712164|gb|KDP25592.1| hypothetical protein JCGZ_20748 [Jatropha curcas]	0.998761	30.0671	1	S	5.55779e-05	101.42	_HSSSFIAS(ph)PNGLFK_	HSSS(0.001)FIAS(0.999)PNGLFK	HS(-55.98)S(-35.95)S(-30.07)FIAS(30.07)PNGLFK	8	2	786.366	-3.7134	49022000	56104000	53931000	0	0	0	0	0	0	0	0	0	0.387458	0.462514	0.424473	0	0	0	0	0	0	0	0	0
725	937	12363;12364;12365	gi|643712175	11	>gi|643712175|gb|KDP25603.1| hypothetical protein JCGZ_20759 [Jatropha curcas]	0.801659	8.76554	1	S	8.25782e-05	91.355	_(ac)ASLLDTTPPS(ph)TPGK_	ASLLDT(0.073)T(0.107)PPS(0.802)T(0.019)PGK	AS(-55.23)LLDT(-10.4)T(-8.77)PPS(8.77)T(-16.34)PGK	10	2	753.858	-0.19521	52735000	64639000	61959000	0	0	0	0	0	0	0	0	0	0.416805	0.532875	0.487659	0	0	0	0	0	0	0	0	0
726	942	111053;111054;111055;111056;111057	gi|643712201	359	>gi|643712201|gb|KDP25629.1| hypothetical protein JCGZ_20785 [Jatropha curcas]	1	68.5575	1	S	0.0141003	68.557	_PNPQGS(ph)FR_	PNPQGS(1)FR	PNPQGS(68.56)FR	6	2	491.711	1.1532	6726000	0	0	0	0	0	4828600	7538500	0	7594300	8600200	0	0.0531607	0	0	0	0	0	0.0399976	0.062175	0	0.071578	0.0797945	0
727	943	11369;11370;11371;11372;11373;11374;11375;11376;11377;11378;11379;122601;122602;122603;122604;122605;122606;122607	gi|643712214	33	>gi|643712214|gb|KDP25642.1| hypothetical protein JCGZ_20798 [Jatropha curcas]	1	74.7559	1	S	1.5079e-07	112.82	_S(ph)LPAGFSGGSDGNAGR_	S(1)LPAGFSGGSDGNAGR	S(74.76)LPAGFS(-74.76)GGS(-89.37)DGNAGR	1	2	765.323	1.6759	12589000	12964000	69063000	98898000	113380000	107330000	70701000	57795000	76884000	0	0	0	0.0995004	0.106873	0.543573	0.809661	0.916235	0.79525	0.58565	0.476674	0.612128	0	0	0
728	943	66063;66064;66065;66066;66067;66068;66069;66071;66072;66073;66074;66075;66076;66077;66078;66079;66081;66083;66085	gi|643712214	279	>gi|643712214|gb|KDP25642.1| hypothetical protein JCGZ_20798 [Jatropha curcas]	0.966657	14.6227	1	S	0.000391069	128.6	_HEFS(ph)SLGR_	HEFS(0.967)S(0.033)LGR	HEFS(14.62)S(-14.62)LGR	4	2	506.716	0.76348	108790000	101260000	105340000	32443000	50196000	66329000	58957000	80175000	94566000	29409000	32869000	31405000	0.85985	0.834773	0.829097	0.265605	0.405639	0.491458	0.488369	0.661256	0.752907	0.277187	0.304966	0.294584
729	943	66070;66080;66082;66084	gi|643712214	280	>gi|643712214|gb|KDP25642.1| hypothetical protein JCGZ_20798 [Jatropha curcas]	0.960287	13.8347	1	S	0.000479828	120.99	_HEFSS(ph)LGR_	HEFS(0.04)S(0.96)LGR	HEFS(-13.83)S(13.83)LGR	5	2	506.716	-0.096364	5207200	17311000	17930000	0	0	0	0	0	0	0	4142600	0	0.0411564	0.142709	0.141121	0	0	0	0	0	0	0	0.0384359	0
730	943	122570;122571;122572;122573;122574;122575	gi|643712214	187	>gi|643712214|gb|KDP25642.1| hypothetical protein JCGZ_20798 [Jatropha curcas]	0.999996	53.819	1	S	1.10802e-20	161.21	_S(ph)LNDSLSLVPK_	S(1)LNDSLSLVPK	S(53.82)LNDS(-53.82)LS(-108.71)LVPK	1	2	626.813	-0.53976	19390000	16277000	21951000	0	0	0	0	0	0	7479400	8488400	7434900	0.153254	0.134185	0.172769	0	0	0	0	0	0	0.0704951	0.0787572	0.0697405
731	945;2001	72902;72903;72904;72905;72906;72907;72908;72909;72910;72911;72912;72913	gi|643712280;gi|643723962	119;113	>gi|643712280|gb|KDP25672.1| hypothetical protein JCGZ_24155 [Jatropha curcas];>gi|643723962|gb|KDP33301.1| hypothetical protein JCGZ_13088 [Jatropha curcas]	0.99955	33.4672	1	S	0.000632089	137.9	_ILS(ph)TINR_	ILS(1)TINR	ILS(33.47)T(-33.47)INR	3	2	448.734	0.55179	42862000	45870000	33008000	0	27138000	0	36087000	33235000	29243000	14182000	14864000	15040000	0.338771	0.378146	0.259795	0	0.219305	0	0.298926	0.274111	0.232824	0.133669	0.137911	0.141077
732	948	107138;107139;107140;107141;107142;107143;107144;107145;107146;107147;107148;107149;107150	gi|643712488	472	>gi|643712488|gb|KDP25773.1| hypothetical protein JCGZ_23928 [Jatropha curcas]	0.919075	10.5617	1	S	0.00154519	67.928	_NMEPHDVGRYS(ph)PLASR_	NMEPHDVGRYS(0.919)PLAS(0.081)R	NMEPHDVGRY(-37.39)S(10.56)PLAS(-10.56)R	11	3	636.952	0.03833	11197000	19203000	10654000	0	19343000	60251000	38676000	22134000	39675000	0	5147400	0	0.0884984	0.158307	0.0838542	0	0.156313	0.446423	0.320372	0.182554	0.315881	0	0.0477587	0
733	949	15119;15120;15121;15122;15123;15124;15125;15126;15127;15128;15129;15130;15131;15132;15133;15134;15135;15136	gi|643712519	373	>gi|643712519|gb|KDP25780.1| hypothetical protein JCGZ_22502 [Jatropha curcas]	1	79.3871	1	S	1.96573e-10	126.25	_AVS(ph)LNIPHAVSTPEAK_	AVS(1)LNIPHAVSTPEAK	AVS(79.39)LNIPHAVS(-79.75)T(-79.39)PEAK	3	2	857.432	0.15558	44424000	32238000	45080000	0	9005000	10950000	28029000	40328000	20691000	71942000	54553000	63466000	0.351117	0.265766	0.35481	0	0.0727703	0.0811328	0.232178	0.332612	0.164736	0.67807	0.506154	0.595321
734	949	37252;37253;37254;37255;37256;37257;37258;37259;37260;37261;37262;37263	gi|643712519	482	>gi|643712519|gb|KDP25780.1| hypothetical protein JCGZ_22502 [Jatropha curcas]	0.999969	45.0469	1	S	4.79344e-06	108.36	_EAVVS(ph)PESEGAGR_	EAVVS(1)PESEGAGR	EAVVS(45.05)PES(-45.05)EGAGR	5	2	684.296	-0.46758	99698000	91087000	93724000	79735000	83633000	83046000	49673000	58794000	27405000	83052000	79793000	92844000	0.787989	0.750909	0.737671	0.652777	0.675847	0.61532	0.411465	0.484913	0.218191	0.782784	0.740336	0.870891
735	953	139518;139519;139520;139521;139522;139523;139524;139525;139526;139527;139528;139529;139530;139531;139532;139533;139534;139535;139536;139537;139538;139539;139540;139541;139542;139543;139544;139545;139546;139547;139548;139549;139550;139551;139552;139553;139554;139555;139556;139557;139558;139559;139560;139561;139562;139563;139564;139565;139566;139567;139568;139569;139570;139571;139572;139573	gi|643712564	530	>gi|643712564|gb|KDP25825.1| hypothetical protein JCGZ_22547 [Jatropha curcas]	1	73.8341	1	S	8.89983e-14	137.62	_VQS(ph)PNAMVIHPR_	VQS(1)PNAMVIHPR	VQS(73.83)PNAMVIHPR	3	3	476.899	0.38999	2495800000	2602600000	2331800000	2215900000	2613300000	2403600000	2479400000	2585100000	2538600000	1063400000	1194500000	1135000000	19.7262	21.4555	18.3528	18.1412	21.1183	17.8092	20.5381	21.321	20.2116	10.0228	11.0828	10.6465
736	954	123502;123503;123504;123505;123506	gi|643712598	910	>gi|643712598|gb|KDP25837.1| hypothetical protein JCGZ_22867 [Jatropha curcas]	0.999921	41.1738	1	S	0.00178518	84.718	_S(ph)NISSEDIR_	S(1)NISSEDIR	S(41.17)NIS(-41.17)S(-55.38)EDIR	1	2	550.735	2.0914	53584000	0	9204200	0	14007000	10274000	0	0	11678000	0	0	0	0.423515	0	0.0724433	0	0.113192	0.0761241	0	0	0.0929768	0	0	0
740	961	134510;134511;134512;134513;134514	gi|643712816;gi|643712821	164;168	>gi|643712816|gb|KDP25940.1| hypothetical protein JCGZ_22845 [Jatropha curcas];>gi|643712821|gb|KDP25945.1| hypothetical protein JCGZ_22850 [Jatropha curcas]	1	65.4537	1	S	0.000210808	65.454	_VFLAGDS(ph)AGANIAHHMGIR_	VFLAGDS(1)AGANIAHHMGIR	VFLAGDS(65.45)AGANIAHHMGIR	7	3	672.987	-4.3708	0	0	0	0	0	0	76714000	74320000	74977000	0	14166000	12090000	0	0	0	0	0	0	0.635459	0.612966	0.596945	0	0.131435	0.113406
744	963	136873;136874;136875;136876;136877;136878;136879;136880	gi|643712920	154	>gi|643712920|gb|KDP25977.1| hypothetical protein JCGZ_22707 [Jatropha curcas]	1	68.2235	1	S	0.0116554	87.639	_VLFAS(ph)GR_	VLFAS(1)GR	VLFAS(68.22)GR	5	2	415.202	0.1071	16933000	7686400	9993300	0	0	0	0	0	0	7066800	7760900	10373000	0.133834	0.0633656	0.078654	0	0	0	0	0	0	0.0666062	0.0720073	0.0973003
745	967	123346;123347;123348;123349;123350;123351;123352;123353;123354;123355;123356;123357	gi|643713029	346	>gi|643713029|gb|KDP26015.1| hypothetical protein JCGZ_21048 [Jatropha curcas]	1	81.1187	1	S	0.000141216	99.941	_S(ph)M(ox)QAAASPFDR_	S(1)MQAAASPFDR	S(81.12)MQAAAS(-81.12)PFDR	1	2	638.755	0.42696	33251000	26418000	14565000	0	23988000	19803000	15455000	14679000	18775000	0	7108500	0	0.262808	0.217786	0.114636	0	0.193849	0.146728	0.128021	0.121067	0.149481	0	0.0659542	0
747	968	92886;92887;92888;92889;92890;92892;92893;92894;92896;92897;92898;92899	gi|643713033	421	>gi|643713033|gb|KDP26019.1| hypothetical protein JCGZ_21052 [Jatropha curcas]	0.983373	17.719	1	S	0.000672364	121.83	_LRSS(ph)LNAR_	LRS(0.017)S(0.983)LNAR	LRS(-17.72)S(17.72)LNAR	4	2	498.753	-0.42862	1580500	50334000	57064000	0	15853000	30343000	39548000	37923000	58213000	33738000	0	36018000	0.0124919	0.414946	0.449132	0	0.12811	0.224823	0.327595	0.312776	0.463475	0.317988	0	0.337854
748	968	143855;143856;143857;143858;143859;143860;143861;143862;143863;143864;143865;143866;143867;143868;143870;143871;143872;143873	gi|643713033	502	>gi|643713033|gb|KDP26019.1| hypothetical protein JCGZ_21052 [Jatropha curcas]	0.982877	17.5891	1	S	1.84617e-39	183.45	_YADQALAAAVFS(ph)PTHK_	YADQALAAAVFS(0.983)PT(0.017)HK	Y(-125.13)ADQALAAAVFS(17.59)PT(-17.59)HK	12	3	590.613	0.0074993	47057000	47593000	0	43045000	91146000	119300000	190820000	202890000	186350000	47761000	46073000	42579000	0.371927	0.39235	0	0.352402	0.73656	0.88394	1.58065	1.67337	1.48366	0.450158	0.427475	0.399397
749	969	127245;127246;127247;127248;127249;127250;127252;127253	gi|643713056	38	>gi|643713056|gb|KDP26042.1| hypothetical protein JCGZ_21075 [Jatropha curcas]	0.998504	28.2457	1	S	4.75822e-14	134.14	_SVS(ph)GDLSAASPER_	S(0.001)VS(0.999)GDLSAASPER	S(-28.25)VS(28.25)GDLS(-61.82)AAS(-65.94)PER	3	2	678.296	1.1762	18224000	18788000	27025000	0	0	0	9593200	0	8423400	17043000	15571000	0	0.144038	0.154886	0.212705	0	0	0	0.0794651	0	0.0670647	0.160634	0.144471	0
751	970	104016;104017;104018;104019;104020;104021;104023;104024;104025;104026;104027;104028	gi|643713065	24	>gi|643713065|gb|KDP26051.1| hypothetical protein JCGZ_21084 [Jatropha curcas]	0.998791	29.3393	1	S	5.17802e-22	160.97	_NDNVEQSLHS(ph)PRPTDR_	NDNVEQSLHS(0.999)PRPT(0.001)DR	NDNVEQS(-43.35)LHS(29.34)PRPT(-29.34)DR	10	3	648.957	0.14245	43468000	38090000	39161000	45170000	54655000	77759000	134880000	115960000	138450000	17038000	28579000	21363000	0.343561	0.314009	0.308224	0.369799	0.441673	0.576147	1.11728	0.956399	1.1023	0.160587	0.265162	0.200388
752	974	124457;124458;124459;124460;124461;124462;124463;124464;124465;124466;124467;124468;124469;124470;124471	gi|643713075	854	>gi|643713075|gb|KDP26061.1| hypothetical protein JCGZ_21094 [Jatropha curcas]	1	66.1675	1	S	4.97659e-05	85.845	_S(ph)PPPESTEGK_	S(1)PPPESTEGK	S(66.17)PPPES(-66.17)T(-71.05)EGK	1	2	554.732	-0.48716	0	4482100	4632200	11556000	6341500	0	8382300	9679900	7353500	0	0	0	0	0.0369498	0.0364585	0.094607	0.0512463	0	0.0694346	0.0798366	0.0585464	0	0	0
753	974	137382;137383;137384;137385	gi|643713075	243	>gi|643713075|gb|KDP26061.1| hypothetical protein JCGZ_21094 [Jatropha curcas]	0.999984	47.8869	1	S	0.0167147	52.731	_VLS(ph)DDDIVPEATPAK_	VLS(1)DDDIVPEATPAK	VLS(47.89)DDDIVPEAT(-47.89)PAK	3	2	825.387	0.10857	0	0	0	0	0	0	32624000	29493000	23704000	0	0	0	0	0	0	0	0	0	0.27024	0.243248	0.188724	0	0	0
754	976	116084;116085;116086;116087;116088;116089;116090;116091;116092	gi|643713092	254	>gi|643713092|gb|KDP26078.1| hypothetical protein JCGZ_21111 [Jatropha curcas]	1	66.2625	1	S	0.00880999	69.721	_RLS(ph)LEGPR_	RLS(1)LEGPR	RLS(66.26)LEGPR	3	2	504.255	1.0935	27436000	36512000	35223000	17402000	25658000	35530000	24904000	27877000	32724000	0	0	0	0.216847	0.301	0.277229	0.142467	0.207345	0.263256	0.206292	0.22992	0.260539	0	0	0
756	980	10292;10293;10294;10295;10296;10297;10298;10299;10300;10301;10302;10303;10304	gi|643713147	39	>gi|643713147|gb|KDP26114.1| hypothetical protein JCGZ_22215 [Jatropha curcas]	0.99126	20.5469	1	S	0.00662159	126.07	_APFVS(ph)SR_	APFVS(0.991)S(0.009)R	APFVS(20.55)S(-20.55)R	5	2	422.192	0.96922	192940000	193180000	192990000	240420000	215440000	243010000	183290000	187830000	170060000	185350000	191970000	215150000	1.52495	1.59255	1.51896	1.96828	1.74099	1.80056	1.51828	1.54916	1.35397	1.74697	1.78114	2.01814
757	980	52749;52750;52751;52752;52753;52754;52755;52756;52757;115745;115746;115747;115748;115749;115750;115751;115752;115753;115754;115755;115756;115757;115758;115759;115760;115761;115762	gi|643713147	293	>gi|643713147|gb|KDP26114.1| hypothetical protein JCGZ_22215 [Jatropha curcas]	0.999991	50.5103	1	S	2.47385e-07	129.34	_RFES(ph)LPVSK_	RFES(1)LPVSK	RFES(50.51)LPVS(-50.51)K	4	2	571.784	0.18801	82189000	20096000	76568000	20468000	34129000	93919000	106040000	130100000	122590000	66318000	88050000	79675000	0.649602	0.165669	0.602642	0.167568	0.2758	0.695883	0.87838	1.07302	0.976026	0.625062	0.816946	0.747364
758	980	52758;64259;64260;64261;64262;64263;64264;64265;64266;64267;64268;64269;64270	gi|643713147	300	>gi|643713147|gb|KDP26114.1| hypothetical protein JCGZ_22215 [Jatropha curcas]	0.98891	19.5758	1	S	1.31573e-08	120.57	_GS(ph)PSSLPFSR_	GS(0.989)PS(0.011)SLPFSR	GS(19.58)PS(-19.58)S(-37.24)LPFS(-104.95)R	2	2	557.75	0.69274	86517000	105910000	88104000	127810000	109500000	104360000	72274000	73641000	0	83019000	83708000	87101000	0.683809	0.873107	0.693438	1.04636	0.884881	0.773244	0.59868	0.607366	0	0.782473	0.77666	0.817021
760	980	80606;80612;80616;80627;80633	gi|643713147	652	>gi|643713147|gb|KDP26114.1| hypothetical protein JCGZ_22215 [Jatropha curcas]	0.990709	20.3237	1	S	1.29962e-12	159.09	_KPTSSS(ph)PAGF_	KPTSS(0.009)S(0.991)PAGF	KPT(-48.55)S(-40.85)S(-20.32)S(20.32)PAGF	6	1	1058.46	0.62454	0	0	6272200	27390000	25181000	22672000	0	0	0	0	0	4599200	0	0	0.0493665	0.224237	0.20349	0.167986	0	0	0	0	0	0.0431412
761	980	83234;83235;83236;83237	gi|643713147	421	>gi|643713147|gb|KDP26114.1| hypothetical protein JCGZ_22215 [Jatropha curcas]	0.884666	11.9611	1	S	0.00758689	47.499	_LASSPVFS(ph)NKPNVPPSPPFQSIR_	LAS(0.056)S(0.056)PVFS(0.885)NKPNVPPS(0.002)PPFQSIR	LAS(-11.96)S(-11.96)PVFS(11.96)NKPNVPPS(-25.93)PPFQS(-33.07)IR	8	3	849.432	-0.26902	0	0	19530000	0	0	0	0	0	0	12864000	14088000	13046000	0	0	0.153714	0	0	0	0	0	0	0.121246	0.130711	0.122373
762	980	86343;86344;86345;86346;86347;86348;86349;86350;86351;86352;86353;86354;86355;86356;86357;86358;86359;86360;86361;86362;86363;86364;86365	gi|643713147	460	>gi|643713147|gb|KDP26114.1| hypothetical protein JCGZ_22215 [Jatropha curcas]	1	71.5575	1	S	0.000547217	98.368	_LFS(ph)LGKDDIRK_	LFS(1)LGKDDIRK	LFS(71.56)LGKDDIRK	3	3	457.906	-0.62469	85208000	90701000	105410000	104640000	114530000	161050000	89551000	79562000	86269000	76865000	71416000	64431000	0.673463	0.747726	0.829648	0.85667	0.925529	1.19328	0.741794	0.656201	0.686849	0.72447	0.662613	0.604373
763	980	110605;110606;110607;110608;110609;110610;110611;110612;110613;110614;110615;110616;110617	gi|643713147	113	>gi|643713147|gb|KDP26114.1| hypothetical protein JCGZ_22215 [Jatropha curcas]	1	66.4365	1	S	0.000139504	92.703	_PLDWDPVNCS(ph)PK_	PLDWDPVNCS(1)PK	PLDWDPVNCS(66.44)PK	10	2	754.318	-1.5309	30201000	39272000	125910000	27750000	19908000	30408000	41523000	76074000	67127000	51862000	56181000	52486000	0.238701	0.323753	0.990997	0.227184	0.160879	0.225305	0.343955	0.627433	0.534446	0.488811	0.521259	0.492327
764	980	119867;119868;119869;119870;119871;119872	gi|643713147	404	>gi|643713147|gb|KDP26114.1| hypothetical protein JCGZ_22215 [Jatropha curcas]	0.994314	22.4274	1	S	0.00020786	89.507	_SES(ph)APVGIPVGK_	S(0.006)ES(0.994)APVGIPVGK	S(-22.43)ES(22.43)APVGIPVGK	3	2	610.8	-0.30675	13509000	104500000	11909000	0	0	0	0	0	0	103530000	104830000	105010000	0.106772	0.861483	0.0937319	0	0	0	0	0	0	0.975794	0.972635	0.98501
765	982	83345;83346;83347;83348;83349;83350;83351;83352;83353	gi|643713169	34	>gi|643713169|gb|KDP26136.1| hypothetical protein JCGZ_22237 [Jatropha curcas]	0.999858	38.4828	1	S	0.000201523	94.688	_LAVTEKAS(ph)PR_	LAVTEKAS(1)PR	LAVT(-38.48)EKAS(38.48)PR	8	2	576.295	1.738	21574000	29720000	26511000	0	0	22789000	0	0	0	11065000	17789000	17706000	0.170516	0.245008	0.20866	0	0	0.168853	0	0	0	0.10429	0.16505	0.166085
766	983	45096;45097;45098;45099;45100;45101;45102;45103;45104;45105;45106;45107;45108;45109;45110;45111;45112;45113;45114;45115;45116;45117;45118;45119;45120;45121	gi|643713256	26	>gi|643713256|gb|KDP26171.1| hypothetical protein JCGZ_22265 [Jatropha curcas]	0.999824	37.5327	1	S	0.0100133	73.499	_ELS(ph)LGGSK_	ELS(1)LGGSK	ELS(37.53)LGGS(-37.53)K	3	2	435.702	0.11941	200850000	255010000	242900000	183090000	157530000	160270000	198580000	212470000	195790000	176250000	281740000	277850000	1.58747	2.10227	1.91179	1.49893	1.27302	1.1875	1.64493	1.75238	1.55882	1.6612	2.61404	2.60627
767	985	100661;100662;100663;100664;100665;100666;100668;100669;100670	gi|643713264	289	>gi|643713264|gb|KDP26179.1| hypothetical protein JCGZ_22273 [Jatropha curcas]	0.999545	33.4199	1	S	0.00802571	115.7	_MLS(ph)GTER_	MLS(1)GTER	MLS(33.42)GT(-33.42)ER	3	2	437.18	0.040516	25579000	24395000	0	0	0	0	16138000	23858000	31162000	92973000	86829000	81363000	0.20217	0.201109	0	0	0	0	0.133679	0.196773	0.248103	0.876292	0.805618	0.763197
768	985	119977;119978;119979;119980;119981;119982;119983;119984;119985;119986;119987;119988;119989;119990;119991;119992;119993;119994;119995;119996;119997;119998;119999	gi|643713264	328	>gi|643713264|gb|KDP26179.1| hypothetical protein JCGZ_22273 [Jatropha curcas]	1	67.5496	1	S	0.00112067	88.338	_S(ph)FAAHNSFK_	S(1)FAAHNSFK	S(67.55)FAAHNS(-67.55)FK	1	2	544.732	-0.87023	33160000	35238000	39841000	24160000	28613000	49213000	56565000	35895000	60434000	34742000	46840000	36202000	0.262089	0.290497	0.313576	0.197794	0.231225	0.364638	0.468555	0.29605	0.481158	0.327451	0.434591	0.33958
769	986	74818;74819;74820;74821;74822;74823;74824;74825;74826;74827;74828;74829	gi|643713276	523	>gi|643713276|gb|KDP26184.1| hypothetical protein JCGZ_22852 [Jatropha curcas]	0.950512	12.877	1	S	2.98845e-13	148.89	_ISSHFS(ph)DSLR_	ISSHFS(0.951)DS(0.049)LR	IS(-57.96)S(-32.97)HFS(12.88)DS(-12.88)LR	6	2	614.772	0.0037587	0	0	9300500	124450000	129620000	151620000	105270000	109990000	111040000	0	0	0	0	0	0.0732012	1.01885	1.04747	1.12341	0.872002	0.90716	0.884068	0	0	0
770	986	81632;81633;81634;81635;81636;81637;81638;81639;81640;81641;81642;81643;81644;81645;81646;138924;138925;138926;138927;138928;138929;138930;138931;138932	gi|643713276	732	>gi|643713276|gb|KDP26184.1| hypothetical protein JCGZ_22852 [Jatropha curcas]	0.999258	31.2949	1	S	0.0121907	63.624	_KVPS(ph)IDSK_	KVPS(0.999)IDS(0.001)K	KVPS(31.29)IDS(-31.29)K	4	2	477.239	0.91254	153650000	176110000	203090000	353920000	15427000	457110000	3212900	211380000	222500000	131480000	115560000	109650000	1.21441	1.45183	1.59846	2.89748	0.124667	3.38691	0.026614	1.74339	1.77148	1.23923	1.07219	1.02853
771	987	86993;86994;86995;86996;86997;86998;86999	gi|643713346	20	>gi|643713346|gb|KDP26214.1| hypothetical protein JCGZ_22460 [Jatropha curcas]	0.990503	21.1531	1	S	0.00698362	57.746	_LGLTNPNS(ph)PLQNATPPK_	LGLT(0.008)NPNS(0.991)PLQNAT(0.002)PPK	LGLT(-21.15)NPNS(21.15)PLQNAT(-27.17)PPK	8	2	921.461	1.8577	0	0	0	50078000	60625000	66249000	29145000	0	32591000	18639000	20089000	0	0	0	0	0.40998	0.489917	0.490865	0.241422	0	0.25948	0.175677	0.18639	0
772	987	100671;100672;100673;100674;100675;100676;100677;100678;100679;100680;100681;100682;100683	gi|643713346	9	>gi|643713346|gb|KDP26214.1| hypothetical protein JCGZ_22460 [Jatropha curcas]	1	82.1753	1	S	2.2422e-21	160.79	_(ac)M(ox)LSHQIVQS(ph)PAR_	MLSHQIVQS(1)PAR	MLS(-82.18)HQIVQS(82.18)PAR	9	2	752.853	-0.19204	73521000	132710000	84443000	119000000	105660000	122370000	38958000	35683000	38851000	14457000	23145000	36580000	0.581092	1.09404	0.664624	0.974233	0.853849	0.906687	0.322708	0.294301	0.30932	0.136261	0.214744	0.343126
773	993	19979;19980;19981;19982;19983;19984;19985;19986;19987;19988;19989;19990;19991;19992	gi|643713364	237	>gi|643713364|gb|KDP26232.1| hypothetical protein JCGZ_22478 [Jatropha curcas]	0.999896	40.5332	1	S	1.22239e-11	106.43	_DDVAS(ph)PGGTTIAGIHELEK_	DDVAS(1)PGGTTIAGIHELEK	DDVAS(40.53)PGGT(-40.53)T(-47.98)IAGIHELEK	5	2	995.462	-1.5905	47991000	58609000	45911000	0	0	0	0	0	0	45493000	51891000	83893000	0.379309	0.483164	0.361351	0	0	0	0	0	0	0.428782	0.481456	0.786929
774	995	8881;8882;8883;8884;8885;8886;8887;8888;8889;8890;8891;8892;8893;8894;8895;8896;8897;8898;8899;8900;8901;8902;8903	gi|643713371	49	>gi|643713371|gb|KDP26239.1| hypothetical protein JCGZ_22485 [Jatropha curcas]	0.999757	36.1457	1	S	5.33486e-05	98.573	_ALS(ph)LQTPLVHHPPSR_	ALS(1)LQTPLVHHPPSR	ALS(36.15)LQT(-36.15)PLVHHPPS(-71.58)R	3	2	866.948	-0.87353	133380000	121300000	142940000	42806000	88837000	99616000	103980000	103100000	123870000	94583000	86207000	95625000	1.0542	0.99998	1.12503	0.350445	0.717901	0.738094	0.861316	0.850334	0.986217	0.891466	0.799847	0.896977
775	995	54685;54686;54687;54688;54689;54690;54691;54692;54693;54694;54695;54696;54697;54698;54699	gi|643713371	96	>gi|643713371|gb|KDP26239.1| hypothetical protein JCGZ_22485 [Jatropha curcas]	0.999891	39.6089	1	S	1.26304e-12	143.94	_FPDQTQS(ph)PQK_	FPDQTQS(1)PQK	FPDQT(-39.61)QS(39.61)PQK	7	2	628.271	0.66856	0	92378000	86067000	0	17271000	15566000	61748000	17425000	15591000	107790000	64984000	111060000	0	0.761551	0.677406	0	0.139569	0.115335	0.511488	0.143716	0.124131	1.01595	0.602935	1.04176
777	995	123620;123621;123622;123623;123625;123626;123627;123628;123629	gi|643713371	163	>gi|643713371|gb|KDP26239.1| hypothetical protein JCGZ_22485 [Jatropha curcas]	0.960996	13.9162	1	S	5.93062e-05	101.15	_SNS(ph)FHHLGFDESVK_	S(0.039)NS(0.961)FHHLGFDESVK	S(-13.92)NS(13.92)FHHLGFDES(-63.63)VK	3	3	561.91	-0.7033	18822000	17896000	16189000	0	0	17979000	20946000	17841000	26274000	0	17092000	10860000	0.148765	0.147532	0.127418	0	0	0.133213	0.173506	0.147147	0.209186	0	0.158583	0.101868
778	997	11256;11257;11262;11264	gi|643713558	453	>gi|643713558|gb|KDP26301.1| hypothetical protein JCGZ_22286 [Jatropha curcas]	0.798805	6.03226	1	S	0.00402533	60.401	_AQS(ph)GVM(ox)TAETGTYR_	AQS(0.799)GVMT(0.199)AET(0.002)GTYR	AQS(6.03)GVMT(-6.03)AET(-27)GT(-32.7)Y(-52.06)R	3	2	784.327	-0.21357	25569000	0	0	27061000	0	0	0	20556000	23446000	0	0	0	0.202091	0	0	0.221544	0	0	0	0.169539	0.18667	0	0	0
780	998	54508;54509;54510;54511;54512;54513;54514;54515;54516;54517;54518;54519	gi|643713576	290	>gi|643713576|gb|KDP26310.1| hypothetical protein JCGZ_22319 [Jatropha curcas]	0.996156	24.1356	1	S	0.000721533	109.42	_FNLSPS(ph)MK_	FNLS(0.004)PS(0.996)MK	FNLS(-24.14)PS(24.14)MK	6	2	502.22	0.72214	12189000	9751500	22178000	0	0	0	0	0	9487300	20754000	22982000	18293000	0.0963389	0.08039	0.174556	0	0	0	0	0	0.0755351	0.195611	0.213232	0.171591
782	999	45632;45633;45634;45635;45636;45637;45638;45640;45641;45642;45643;45644	gi|643713686	255	>gi|643713686|gb|KDP26351.1| hypothetical protein JCGZ_17509 [Jatropha curcas]	0.998964	29.8569	1	S	2.62619e-39	186.97	_ENAAPFSSPAPS(ph)PLR_	ENAAPFSS(0.001)PAPS(0.999)PLR	ENAAPFS(-54.33)S(-29.86)PAPS(29.86)PLR	12	2	810.875	1.8996	145960000	100860000	0	114310000	86129000	107760000	73126000	0	0	18394000	19140000	21443000	1.15363	0.831476	0	0.935836	0.696017	0.798436	0.605738	0	0	0.173368	0.177585	0.201139
783	1000	8856;8857;8858;8859;8860	gi|643713688	189	>gi|643713688|gb|KDP26353.1| hypothetical protein JCGZ_17511 [Jatropha curcas]	0.975506	16.0189	1	S	0.00619555	69.03	_ALSHLLS(ph)DSK_	ALSHLLS(0.976)DS(0.024)K	ALS(-40.03)HLLS(16.02)DS(-16.02)K	7	2	575.779	0.22083	0	7945700	22065000	0	0	0	0	0	0	0	0	0	0	0.0655032	0.173666	0	0	0	0	0	0	0	0	0
784	1002	55863;55864;55865;55866;55867;55868;55869;55870;55871;55872;55873;55874;115805;115806;115807;115808;115809;115810;115811;115812;115813;115814;115815	gi|643713697	98	>gi|643713697|gb|KDP26362.1| hypothetical protein JCGZ_17520 [Jatropha curcas]	0.999926	41.334	1	S	0.00146163	117.71	_FTDS(ph)PAR_	FTDS(1)PAR	FT(-41.33)DS(41.33)PAR	4	2	437.179	0.56001	70661000	82873000	94695000	105490000	39489000	49130000	53868000	82966000	69326000	168690000	200450000	194770000	0.558487	0.683193	0.745314	0.863629	0.319115	0.364023	0.446214	0.684276	0.551953	1.58994	1.85982	1.82697
785	1004	126590;126591;126592	gi|643713702	122	>gi|643713702|gb|KDP26367.1| hypothetical protein JCGZ_17525 [Jatropha curcas]	1	61.4435	1	S	0.00611353	61.444	_S(ph)VAVEAPEPEIK_	S(1)VAVEAPEPEIK	S(61.44)VAVEAPEPEIK	1	2	674.823	-1.1587	0	0	8084100	0	0	0	0	0	0	20164000	7627800	0	0	0	0.0636273	0	0	0	0	0	0	0.19005	0.0707723	0
786	1005	118001;118002;118003;118005;118006;118007;118008;118009;118010;118011;118012;118013;118014;118015;118016;118018;118019;118020;118021;118022;118024;118027	gi|643713709	2	>gi|643713709|gb|KDP26374.1| hypothetical protein JCGZ_17532 [Jatropha curcas]	0.875688	9.01793	1	S	1.23666e-112	218.93	_(ac)S(ph)ATGGSAVGSGGGGQEEDK_	S(0.876)AT(0.11)GGS(0.015)AVGSGGGGQEEDK	S(9.02)AT(-9.02)GGS(-17.8)AVGS(-71.64)GGGGQEEDK	1	2	886.852	-1.0125	99966000	169420000	206600000	256810000	451630000	472290000	326690000	368340000	316610000	73306000	80689000	70865000	0.790107	1.39667	1.62608	2.10246	3.64967	3.49938	2.70613	3.03794	2.52076	0.690926	0.74865	0.664724
787	1005	117999	gi|643713709	7	>gi|643713709|gb|KDP26374.1| hypothetical protein JCGZ_17532 [Jatropha curcas]	0.846846	8.29256	1	S	1.23666e-112	218.93	_(ac)SATGGS(ph)AVGSGGGGQEEDK_	S(0.014)AT(0.014)GGS(0.847)AVGS(0.125)GGGGQEEDK	S(-17.87)AT(-17.87)GGS(8.29)AVGS(-8.29)GGGGQEEDK	6	2	886.852	0.91461	0	0	0	0	0	0	0	8091100	0	0	0	0	0	0	0	0	0	0	0	0.0667327	0	0	0	0
788	1006	53073;53074	gi|643713724	11	>gi|643713724|gb|KDP26389.1| hypothetical protein JCGZ_17547 [Jatropha curcas]	0.998448	31.0955	1	S	6.91936e-05	100.43	_FFTLS(ph)EVSEHNNAK_	FFT(0.001)LS(0.998)EVS(0.001)EHNNAK	FFT(-31.1)LS(31.1)EVS(-31.1)EHNNAK	5	2	851.877	-1.3516	0	0	0	0	0	0	0	0	0	9874600	0	32735000	0	0	0	0	0	0	0	0	0	0.0930704	0	0.307059
789	1007	74786;74787;74788;74789;74790;74791;74792;74793;74794;74795;74796;74797;74798	gi|643713726	526	>gi|643713726|gb|KDP26391.1| hypothetical protein JCGZ_17549 [Jatropha curcas]	0.996368	24.406	1	S	0.000246072	82.877	_ISSGALSAAM(ox)S(ph)PR_	ISSGALS(0.004)AAMS(0.996)PR	IS(-60.99)S(-47.34)GALS(-24.41)AAMS(24.41)PR	11	2	672.305	-1.6353	27332000	25092000	21967000	35561000	27521000	29358000	16282000	15555000	21546000	17221000	13840000	18974000	0.216026	0.206855	0.172895	0.291132	0.2224	0.217525	0.134872	0.128292	0.171543	0.162312	0.12841	0.177979
790	1011	110540;110541;133894;133895;133896;133897;133898;133899;133900;133901;133902;133903;133904;133905;133906;133907;133908;133909;133910;133911;133912;133913;133914;133915;133916;133917;133918;133919	gi|643713741	14	>gi|643713741|gb|KDP26406.1| hypothetical protein JCGZ_17564 [Jatropha curcas]	1	97.4572	1	S	4.48685e-39	181.4	_VEKPKPES(ph)PINENEIR_	VEKPKPES(1)PINENEIR	VEKPKPES(97.46)PINENEIR	8	2	979.983	0.081961	246410000	273070000	301450000	196250000	212350000	326170000	207140000	283900000	361430000	264530000	242010000	256600000	1.94756	2.25115	2.37262	1.60667	1.71602	2.41672	1.71584	2.34151	2.8776	2.49326	2.24542	2.40695
791	1012	32172;32173	gi|643713749	538	>gi|643713749|gb|KDP26414.1| hypothetical protein JCGZ_17572 [Jatropha curcas]	1	75.2257	1	S	0.00451037	84.658	_DSLLLS(ph)PK_	DSLLLS(1)PK	DS(-75.23)LLLS(75.23)PK	6	2	476.741	1.0909	0	0	6878000	0	0	0	0	0	0	0	0	5661100	0	0	0.0541345	0	0	0	0	0	0	0	0	0.053102
792	1012	94555;94556;94557;94558;94559;94560;94561;94562;94563;94564;94565	gi|643713749	425	>gi|643713749|gb|KDP26414.1| hypothetical protein JCGZ_17572 [Jatropha curcas]	0.999997	55.8215	1	S	4.27781e-06	108.68	_LTAS(ph)PGINSK_	LTAS(1)PGINSK	LT(-55.82)AS(55.82)PGINS(-61.7)K	4	2	534.26	2.332	18198000	21026000	18249000	0	13565000	14872000	15949000	11977000	0	7268300	6514300	8237700	0.143833	0.173335	0.143632	0	0.10962	0.110192	0.132113	0.0987823	0	0.0685054	0.060441	0.0772709
793	1012;1223	134758;134759;134760;134761;134762;134763;134764;134765;134766;134767;134768;134769	gi|643713749;gi|643716137;gi|643704184;gi|643712068	919;649;489;381	>gi|643713749|gb|KDP26414.1| hypothetical protein JCGZ_17572 [Jatropha curcas];>gi|643716137|gb|KDP27910.1| hypothetical protein JCGZ_18990 [Jatropha curcas];>gi|643704184|gb|KDP21248.1| hypothetical protein JCGZ_21719 [Jatropha curcas];>gi|643712068|gb|KD	1	117.698	1	S	0.000196711	131.82	_VGDFGLS(ph)R_	VGDFGLS(1)R	VGDFGLS(117.7)R	7	2	465.708	-0.33693	57255000	52416000	49134000	35593000	33646000	33933000	37921000	39779000	35369000	48757000	49882000	45976000	0.45253	0.43211	0.386718	0.291394	0.271897	0.251423	0.314118	0.328084	0.281598	0.459546	0.462816	0.431262
794	1013	79555;79557;79558;79559;79560;79561;79562;79563;79564;79565;79566;79567;79568;79569;79570;79571	gi|643713750	36	>gi|643713750|gb|KDP26415.1| hypothetical protein JCGZ_17573 [Jatropha curcas]	0.896408	11.1672	1	S	0.00012067	101.53	_KLGAGTS(ph)TEGK_	KLGAGT(0.069)S(0.896)T(0.035)EGK	KLGAGT(-11.17)S(11.17)T(-14.07)EGK	7	2	564.768	0.52563	9424400	9754100	14098000	3791200	19992000	0	44863000	50782000	36642000	13484000	17445000	15300000	0.0744882	0.0804114	0.110961	0.0310379	0.161557	0	0.371622	0.418833	0.291733	0.12709	0.161858	0.143516
795	1017	65856;65857;65858;65859;65860;65861;65862;65863;65864;65865;65866;65867;65868;65869;65870;65871;65872;65873;65874;65875;65876;65877	gi|643713766	513	>gi|643713766|gb|KDP26431.1| hypothetical protein JCGZ_17589 [Jatropha curcas]	0.999981	47.2999	1	S	0.0112734	94.302	_HAS(ph)PSIR_	HAS(1)PSIR	HAS(47.3)PS(-47.3)IR	3	2	424.195	0.15146	705450000	583210000	699050000	102530000	346650000	394420000	557290000	607330000	626410000	464230000	489390000	499460000	5.57571	4.8079	5.502	0.839396	2.80131	2.92241	4.6163	5.00905	4.98729	4.37547	4.54066	4.68501
797	1018	91658;91659;91660;91661;91662;91663;91664;91665;91666;91667;91668;91669;91670;91671;91672;91673;91674;91675;91676;91677;91678;91679;91680;91681;91682;91683;91684;91685;91686;91687;91688;91689;91690;91691	gi|643713767	346	>gi|643713767|gb|KDP26432.1| hypothetical protein JCGZ_17590 [Jatropha curcas]	0.968569	14.8877	1	S	0.0160532	78.934	_LPSS(ph)PER_	LPS(0.031)S(0.969)PER	LPS(-14.89)S(14.89)PER	4	2	433.194	-0.59042	148280000	107300000	143140000	157790000	137090000	149190000	90216000	105160000	108360000	109400000	144030000	112280000	1.17197	0.884566	1.12661	1.2918	1.10784	1.10541	0.747302	0.867324	0.862731	1.03112	1.33634	1.0532
799	1021	37170;37171;37172;37173;37174;37175;37176;37177	gi|643713778	529	>gi|643713778|gb|KDP26443.1| hypothetical protein JCGZ_17601 [Jatropha curcas]	0.999409	33.4265	1	S	4.35598e-06	107.74	_EATEGS(ph)NHISTR_	EATEGS(0.999)NHISTR	EAT(-42.47)EGS(33.43)NHIS(-33.43)T(-40.93)R	6	2	691.291	0.076529	9998300	10354000	10578000	0	0	0	13343000	10268000	7772400	15922000	0	11142000	0.0790241	0.0853569	0.083256	0	0	0	0.110526	0.084687	0.0618816	0.150068	0	0.104514
801	1021	64133;64134;64135;64136;64137;64138;64139;64141;64144;64145;64146;64147;64148;64149;64150;64151;64152;64153;64154;64155	gi|643713778	760	>gi|643713778|gb|KDP26443.1| hypothetical protein JCGZ_17601 [Jatropha curcas]	0.996903	25.0775	1	S	1.75265e-10	104.41	_GSMS(ph)EHGGLLSR_	GS(0.003)MS(0.997)EHGGLLSR	GS(-25.08)MS(25.08)EHGGLLS(-81.28)R	4	2	655.782	-2.2616	0	14826000	24858000	35260000	35797000	26944000	12576000	16530000	12072000	9808000	16657000	17177000	0	0.122223	0.195649	0.288668	0.289279	0.199639	0.104173	0.136334	0.0961137	0.0924426	0.154547	0.161123
802	1023	106865	gi|643713786	49	>gi|643713786|gb|KDP26451.1| hypothetical protein JCGZ_17609 [Jatropha curcas]	0.994067	22.2416	1	S	0.000767654	76.332	_NLS(ph)VQPPSPVHR_	NLS(0.994)VQPPS(0.006)PVHR	NLS(22.24)VQPPS(-22.24)PVHR	3	3	470.901	-0.016258	0	0	0	0	0	0	25143000	0	0	0	0	0	0	0	0	0	0	0	0.208271	0	0	0	0	0
803	1023	106858;106859;106860;106861;106862;106863;106864;106866;106867;106868;106869;106870;106871;106872;106873;106874;106875;106876;106877;106878;106879;106880;106881;106882;106883;106884;106885;106886;106887;106888;106889	gi|643713786	54	>gi|643713786|gb|KDP26451.1| hypothetical protein JCGZ_17609 [Jatropha curcas]	1	63.146	1	S	3.8428e-20	153.09	_NLSVQPPS(ph)PVHR_	NLSVQPPS(1)PVHR	NLS(-63.15)VQPPS(63.15)PVHR	8	2	705.848	-0.076053	62817000	75264000	69354000	76459000	75928000	107850000	38006000	80620000	79374000	39975000	36609000	37493000	0.49649	0.620466	0.545863	0.625957	0.613582	0.799103	0.314822	0.664927	0.631953	0.376774	0.339666	0.35169
804	1023	110375;110377	gi|643713786	488	>gi|643713786|gb|KDP26451.1| hypothetical protein JCGZ_17609 [Jatropha curcas]	0.999296	31.5215	1	S	1.36254e-14	146.59	_PGSVDTLFS(ph)PVR_	PGSVDT(0.001)LFS(0.999)PVR	PGS(-66.95)VDT(-31.52)LFS(31.52)PVR	9	2	677.824	0.23353	0	0	0	0	0	0	0	0	0	0	11487000	0	0	0	0	0	0	0	0	0	0	0	0.106579	0
805	1023	119946;119947;119948;119949;119950;119951;119952;119953	gi|643713786	21	>gi|643713786|gb|KDP26451.1| hypothetical protein JCGZ_17609 [Jatropha curcas]	0.999976	46.1246	1	S	0.000246104	87.654	_SEVDRPIS(ph)PHAVLEK_	SEVDRPIS(1)PHAVLEK	S(-46.12)EVDRPIS(46.12)PHAVLEK	8	3	586.293	2.6367	0	11306000	19378000	16768000	31599000	0	15713000	0	27761000	0	6078500	12852000	0	0.0932051	0.152518	0.137277	0.255355	0	0.130158	0	0.221025	0	0.0563976	0.120554
806	1024	117102;117103;117104;117105;117106;117107;117108;117109;117110;117111;117112;117113;117114;117115;117116;117117;117118	gi|643713789	78	>gi|643713789|gb|KDP26454.1| hypothetical protein JCGZ_17612 [Jatropha curcas]	0.993601	21.9111	1	S	0.000365687	94.122	_RTS(ph)ADGEIR_	RT(0.006)S(0.994)ADGEIR	RT(-21.91)S(21.91)ADGEIR	3	2	542.743	1.4099	59541000	63842000	46911000	9912800	32664000	40545000	32673000	73378000	70241000	17065000	16867000	63476000	0.470598	0.526305	0.369221	0.0811544	0.263961	0.300414	0.270646	0.605197	0.559238	0.160842	0.156496	0.595414
807	1027	61365;61366;61367;61368;61369;61370;61371;61372;61373;61374;61375;61376;61377;61378;61379	gi|643713811	203	>gi|643713811|gb|KDP26476.1| hypothetical protein JCGZ_17634 [Jatropha curcas]	1	85.493	1	S	6.83918e-06	106.6	_GKEPLIPQVS(ph)PR_	GKEPLIPQVS(1)PR	GKEPLIPQVS(85.49)PR	10	2	700.869	-0.73435	34380000	14407000	24464000	38374000	39163000	68944000	58654000	52969000	44067000	0	0	0	0.271731	0.118769	0.192548	0.314161	0.31648	0.510833	0.485859	0.43687	0.350849	0	0	0
808	1028	29889;29890;29891;29892	gi|643713820	68	>gi|643713820|gb|KDP26485.1| hypothetical protein JCGZ_17643 [Jatropha curcas]	0.963689	14.239	1	S	0.00062014	79.804	_DNPEEQLSLS(ph)AR_	DNPEEQLS(0.036)LS(0.964)AR	DNPEEQLS(-14.24)LS(14.24)AR	10	2	719.814	-1.2533	14987000	17236000	21830000	10481000	0	0	0	0	0	0	0	0	0.118454	0.142091	0.171817	0.0858062	0	0	0	0	0	0	0	0
809	1031	140332;140333;140334;140335;140336;140337;140338;140339;140340;140341;140342;140343;140344;140345;140346;140347;140348;140349;140350;140351;140352;140353	gi|643713845	356	>gi|643713845|gb|KDP26510.1| hypothetical protein JCGZ_17668 [Jatropha curcas]	0.992548	21.2804	1	S	6.02767e-09	128.54	_VSGSS(ph)PHDISR_	VSGS(0.007)S(0.993)PHDISR	VS(-42.26)GS(-21.28)S(21.28)PHDIS(-57.04)R	5	2	611.267	0.14076	143310000	167630000	126460000	59925000	72241000	84372000	112570000	91546000	110040000	110100000	140710000	116140000	1.13269	1.38192	0.995326	0.490596	0.583787	0.625145	0.932471	0.755041	0.876106	1.03772	1.30554	1.08941
810	1034	2997;2998;2999;3000;3001;3002;3003;3004;3005;3006;3007;3008;3009;3010;3011;3012;3013;3014;3015;3016;3017;3018;3019	gi|643713861	326	>gi|643713861|gb|KDP26526.1| hypothetical protein JCGZ_17684 [Jatropha curcas]	1	59.4177	1	S	4.14131e-09	130.19	_ADS(ph)PAQVEHNK_	ADS(1)PAQVEHNK	ADS(59.42)PAQVEHNK	3	3	425.85	-0.70395	73788000	41525000	60533000	36812000	62613000	62053000	29817000	7425000	38905000	43276000	60581000	70634000	0.583202	0.342326	0.476436	0.301374	0.505982	0.459775	0.246988	0.0612389	0.30975	0.407886	0.562083	0.662558
811	1039	122582;122583;122584;122585;122586;122587;122588	gi|643713886	449	>gi|643713886|gb|KDP26551.1| hypothetical protein JCGZ_17709 [Jatropha curcas]	0.999993	51.8117	1	S	0.0014924	86.313	_S(ph)LNFETPVK_	S(1)LNFETPVK	S(51.81)LNFET(-51.81)PVK	1	2	557.763	0.36802	0	0	0	19632000	0	26803000	22263000	33479000	15970000	0	0	5145600	0	0	0	0.160724	0	0.198594	0.184415	0.276123	0.127148	0	0	0.0482665
814	1040	89967	gi|643713896	20	>gi|643713896|gb|KDP26561.1| hypothetical protein JCGZ_17719 [Jatropha curcas]	0.867052	11.1562	1	S	3.60036e-46	187.83	_LLSATNSS(ph)SGGGGGGGAEFR_	LLSATNS(0.066)S(0.867)S(0.066)GGGGGGGAEFR	LLS(-68.71)AT(-40.98)NS(-11.16)S(11.16)S(-11.16)GGGGGGGAEFR	8	2	931.407	-0.029747	0	0	0	0	0	0	0	0	0	38029000	0	0	0	0	0	0	0	0	0	0	0	0.358432	0	0
816	1043	1373;1374;1375;1377;1381;1382;1383	gi|643713907	485	>gi|643713907|gb|KDP26572.1| hypothetical protein JCGZ_17730 [Jatropha curcas]	0.894398	9.58329	1	S	1.84373e-20	150.59	_AASEQDRPGTSS(ph)PDR_	AASEQDRPGT(0.007)S(0.098)S(0.894)PDR	AAS(-94.68)EQDRPGT(-20.97)S(-9.58)S(9.58)PDR	12	3	551.9	-0.5892	0	28992000	26949000	0	32366000	44540000	33902000	32031000	30635000	0	0	0	0	0.239006	0.212107	0	0.261553	0.330014	0.280826	0.264181	0.243907	0	0	0
817	1043	125200;125201;125202;125203;125204;125205;125206;125207;125208;125209;125210;125211	gi|643713907	446	>gi|643713907|gb|KDP26572.1| hypothetical protein JCGZ_17730 [Jatropha curcas]	0.999999	61.9096	1	S	3.75881e-12	137.81	_S(ph)REDSDVDIR_	S(1)REDSDVDIR	S(61.91)REDS(-61.91)DVDIR	1	2	636.267	0.55006	40680000	30098000	43264000	28200000	43339000	44707000	38659000	30942000	37306000	11362000	21165000	17517000	0.321525	0.248124	0.340517	0.230869	0.350227	0.331252	0.320231	0.255199	0.29702	0.107089	0.196373	0.164312
818	1045	131614;131615;131616;131617;131618;131619;131620;131621;131622	gi|643713914	185	>gi|643713914|gb|KDP26579.1| hypothetical protein JCGZ_17737 [Jatropha curcas]	1	57.5896	1	S	0.0109318	92.439	_VAS(ph)PIIR_	VAS(1)PIIR	VAS(57.59)PIIR	3	2	418.226	0.091208	12512000	19581000	15446000	14592000	16217000	14516000	9628300	10586000	8690800	0	0	0	0.0988918	0.161423	0.12157	0.119462	0.131051	0.107555	0.0797558	0.0873098	0.0691936	0	0	0
819	1046	134355;134357;134358;134359;134360;134362;134363;134364;134365;134366;134367	gi|643713918	115	>gi|643713918|gb|KDP26583.1| hypothetical protein JCGZ_17741 [Jatropha curcas]	0.969605	15.0379	1	S	0.000329603	86.641	_VEVAEPAS(ph)FTVK_	VEVAEPAS(0.97)FT(0.03)VK	VEVAEPAS(15.04)FT(-15.04)VK	8	2	678.826	-1.2397	153480000	160730000	0	119530000	0	114470000	111870000	121780000	118450000	285140000	234930000	273720000	1.21307	1.32504	0	0.978572	0	0.848153	0.926673	1.0044	0.943064	2.68751	2.17973	2.56753
820	1052	50711;50712;50713;50714;50715;50716;50717;50718;50719;50720;50721;50722	gi|643713956	284	>gi|643713956|gb|KDP26621.1| hypothetical protein JCGZ_17779 [Jatropha curcas]	1	94.6917	1	S	0.00149074	98.044	_EVS(ph)LGHLR_	EVS(1)LGHLR	EVS(94.69)LGHLR	3	2	495.742	-1.3998	77571000	78522000	81733000	73532000	92619000	112390000	101680000	115430000	119300000	48477000	46439000	42610000	0.613102	0.647324	0.643294	0.601994	0.748464	0.832741	0.842264	0.952028	0.949832	0.456907	0.430871	0.399688
821	1057	37061;37062;37063;37064;37065;37066;37067;37068;37069;37070	gi|643713987	486	>gi|643713987|gb|KDP26652.1| hypothetical protein JCGZ_17810 [Jatropha curcas]	1	53.7511	1	S	0.0167554	65.347	_EAS(ph)IAEDR_	EAS(1)IAEDR	EAS(53.75)IAEDR	3	2	485.697	-0.46403	0	0	0	12852000	10585000	14071000	14605000	14688000	14531000	13000000	9779200	15256000	0	0	0	0.105217	0.0855385	0.104258	0.12098	0.121142	0.115692	0.122528	0.0907335	0.143104
822	1059	106720;106721;106722;106723;106724;106725;106726;106727;106728;106729;106730;106731;106732;106733;106734;106735;106736;106737;106738;106739;106740;106741;106742;106743;106744;106745;106746;106747;106748	gi|643713992	966	>gi|643713992|gb|KDP26657.1| hypothetical protein JCGZ_17815 [Jatropha curcas]	0.99997	45.17	1	S	0.00324475	87.913	_NLS(ph)PSPVR_	NLS(1)PSPVR	NLS(45.17)PS(-45.17)PVR	3	2	475.229	1.0059	139890000	151490000	157050000	121310000	143760000	131460000	196480000	195870000	212440000	119350000	129350000	135280000	1.10566	1.24886	1.23609	0.993144	1.16174	0.974039	1.62754	1.61547	1.69139	1.1249	1.20014	1.26895
823	1063	135530;135531	gi|643714013	259	>gi|643714013|gb|KDP26678.1| hypothetical protein JCGZ_17836 [Jatropha curcas]	0.980848	17.0938	1	S	0.00218653	71.692	_VHAVPAS(ph)PNSVLR_	VHAVPAS(0.981)PNS(0.019)VLR	VHAVPAS(17.09)PNS(-17.09)VLR	7	2	713.864	-0.20416	0	0	0	0	0	0	0	0	0	11446000	0	11582000	0	0	0	0	0	0	0	0	0	0.107881	0	0.108641
824	1064	114910;114911;114912;114913;114914;114915;114916;114917;114918	gi|643714014	155	>gi|643714014|gb|KDP26679.1| hypothetical protein JCGZ_17837 [Jatropha curcas]	1	169.602	1	S	5.76178e-39	181.64	_QVEDAVHVENS(ph)PEVK_	QVEDAVHVENS(1)PEVK	QVEDAVHVENS(169.6)PEVK	11	2	880.399	2.691	21561000	23928000	0	35540000	42937000	43879000	23247000	0	18720000	8254600	0	11583000	0.170413	0.197259	0	0.29096	0.346978	0.325117	0.192566	0	0.149043	0.0778015	0	0.10865
825	1065	14484;14485;14486;14487;14488;14489;14490;14491;14493;14494;14495;14496;14497;14499;14500;14501;14502;14503;14504;14505;14506;14507;14508;14509;14510;14511;14512;14513;14514;14515;14516;14517;14518;14519;14520;14521;14522;14523;14524;14525;14526;14527;14528;14529;14530;14531;14532;14533;14534;14535;14536;14537;14538;14539;14540;14541;14542;14543;14544;14545;14546;14547;14548;14549;14550;14551;145…	gi|643714019	494	>gi|643714019|gb|KDP26684.1| hypothetical protein JCGZ_17842 [Jatropha curcas]	0.997819	26.604	1	S	9.65257e-06	114.7	_AVDRPGS(ph)GSGR_	AVDRPGS(0.998)GS(0.002)GR	AVDRPGS(26.6)GS(-26.6)GR	7	2	569.754	-1.0928	2619200000	2540100000	2072400000	1296400000	1635600000	1957300000	2262600000	2218200000	2123200000	2343100000	1761600000	1483800000	20.7015	20.9402	16.3112	10.6134	13.2174	14.5024	18.7422	18.295	16.9043	22.0843	16.3445	13.9183
827	1065	58037;58038;58039;58040;58041	gi|643714019	303	>gi|643714019|gb|KDP26684.1| hypothetical protein JCGZ_17842 [Jatropha curcas]	1	47.9148	1	S	0.022425	58.098	_GDVAANES(ph)VR_	GDVAANES(1)VR	GDVAANES(47.91)VR	8	2	549.235	-1.7595	0	0	0	0	5284200	0	12737000	13052000	13843000	0	0	0	0	0	0	0	0.0427022	0	0.105507	0.107648	0.110214	0	0	0
828	1065	59327;59328;59329;59330;59331;59332;59333;59334;59335;59336;59337;59338;59339;59340;59341;59342;59343;59344;59345	gi|643714019	554	>gi|643714019|gb|KDP26684.1| hypothetical protein JCGZ_17842 [Jatropha curcas]	1	41.9957	1	S	0.002895	77.157	_GFLGS(ph)RDFDR_	GFLGS(1)RDFDR	GFLGS(42)RDFDR	5	2	625.272	1.2016	136130000	131990000	142510000	105400000	135040000	149920000	202120000	202840000	194320000	0	153390000	161270000	1.07594	1.08811	1.12165	0.862892	1.09127	1.11082	1.67426	1.67296	1.54712	0	1.42318	1.51274
829	1065	63944;63960	gi|643714019	506	>gi|643714019|gb|KDP26684.1| hypothetical protein JCGZ_17842 [Jatropha curcas]	0.94789	12.6523	1;6	S	7.60694e-18	141.91	_GSFSERPS(ph)SQSGSFDESR_	GSFSERPS(0.948)S(0.051)QSGSFDESR	GS(-37.68)FS(-33.36)ERPS(12.65)S(-12.65)QS(-43.78)GS(-53.12)FDES(-76.49)R	8	2	1013.91	-0.37885	0	0	0	61946000	0	0	0	0	0	0	0	0	0	0	0	0.507141	0	0	0	0	0	0	0	0
830	1065	63945;63946;63947;63948;63949;63951;63952;63953;63954;63955;63956;63957;63958;63959;63960;111417;111418;111419;111420;111421;111422;111423;111424;111425;111426;111427;111428	gi|643714019	507	>gi|643714019|gb|KDP26684.1| hypothetical protein JCGZ_17842 [Jatropha curcas]	0.999895	41.5352	1;6	S	5.09702e-53	194.75	_PSS(ph)QSGSFDESR_	PSS(1)QSGSFDESR	PS(-44.58)S(41.54)QS(-41.54)GS(-67.89)FDES(-102.2)R	3	2	682.262	-1.5427	50865000	51392000	31042000	34137000	104000000	92861000	30925000	31292000	29232000	49881000	67179000	43650000	0.402025	0.423668	0.244322	0.279474	0.840435	0.688043	0.256167	0.258086	0.232737	0.47014	0.623301	0.409444
832	1065	126829;126830;126831;126832;126833;126834;126835;126836;126837;126838;126839;126840;126841;126842;126843;126844;126845;126846	gi|643714019	526	>gi|643714019|gb|KDP26684.1| hypothetical protein JCGZ_17842 [Jatropha curcas]	1	67.2732	1	S	0.00355788	78.486	_SVEYIDRPQS(ph)R_	SVEYIDRPQS(1)R	S(-75.16)VEY(-67.27)IDRPQS(67.27)R	10	3	477.221	-0.53284	54620000	52655000	58828000	48426000	57381000	62375000	38398000	36770000	39094000	37560000	33007000	35344000	0.431703	0.43408	0.463016	0.396455	0.463702	0.462161	0.318069	0.303267	0.311255	0.354012	0.306246	0.331532
833	1066	140441;140442;140443;140444;140445;140446;140447;140448;140449;140450;140451;140452;140453;140454;140455;140456;140457;140458;140459;140460;140461;140462;140463;140464;140465;140466;140467;140468;140469;140470;140471	gi|643714030	185	>gi|643714030|gb|KDP26695.1| hypothetical protein JCGZ_17853 [Jatropha curcas]	0.972567	15.4972	1	S	0.000376428	97.734	_VSLSHSHS(ph)R_	VSLSHS(0.027)HS(0.973)R	VS(-73.29)LS(-52.91)HS(-15.5)HS(15.5)R	8	3	363.833	0.27032	21758000	19070000	13542000	0	1262200	7651000	3567400	13165000	18381000	11911000	6755100	13318000	0.17197	0.15721	0.106585	0	0.0102	0.0566893	0.0295505	0.10858	0.146344	0.112264	0.0626752	0.124925
835	1073	8982;8983;8984;8985;8986;8987;8988;8989;8990;8991;8992;8993;8994	gi|643714068	35	>gi|643714068|gb|KDP26733.1| hypothetical protein JCGZ_17891 [Jatropha curcas]	0.999469	32.7444	1	S	1.18392e-08	108.56	_ALTESIS(ph)FGR_	ALTES(0.001)IS(0.999)FGR	ALT(-79.76)ES(-32.74)IS(32.74)FGR	7	2	580.771	-0.46886	25901000	25321000	27983000	36859000	31984000	40770000	36232000	20758000	23581000	9217000	10239000	12126000	0.204715	0.208743	0.220245	0.301758	0.258466	0.302081	0.300127	0.171205	0.187745	0.0868723	0.0949996	0.113744
836	1073	34397;34398;34399	gi|643714068	185	>gi|643714068|gb|KDP26733.1| hypothetical protein JCGZ_17891 [Jatropha curcas]	0.9942	22.3401	1	S	0.000434963	73.21	_DVHALAQS(ph)PESHPEDR_	DVHALAQS(0.994)PES(0.006)HPEDR	DVHALAQS(22.34)PES(-22.34)HPEDR	8	3	623.271	-1.4464	24656000	34276000	0	0	0	0	0	0	30131000	0	0	0	0.194875	0.282567	0	0	0	0	0	0	0.239894	0	0	0
837	1076	87678;87679;87680;87681;87682;87683;87684;87685;87686;87687;87688;87689;87690;87691;87692;87693;87694;87695;87696;87697;87698;87699;87700;87701;87702;87703;87704;87705;87706;87707;87708;87709;87710	gi|643714088	162	>gi|643714088|gb|KDP26753.1| hypothetical protein JCGZ_17911 [Jatropha curcas]	1	75.6488	1	S	0.000143672	158.07	_LHS(ph)FDTK_	LHS(1)FDTK	LHS(75.65)FDT(-75.65)K	3	1	927.397	-1.0783	1310100000	1577500000	1695200000	868470000	1190100000	1685100000	1568000000	1865100000	1615900000	341640000	403540000	378330000	10.3547	13.0047	13.3424	7.11002	9.61732	12.4856	12.9885	15.3827	12.8653	3.22004	3.74413	3.54879
838	1077	72565;72566;72567;72568;72569;72570;72571;72572;72573;72574;72575;72576;72577;72578;72579;72580;72581;72582;72583;72584;72585;72586;72587;72588;123887	gi|643714091	740	>gi|643714091|gb|KDP26756.1| hypothetical protein JCGZ_17914 [Jatropha curcas]	1	43.5023	1	S	2.1782e-28	173.44	_S(ph)PDPLEEQR_	S(1)PDPLEEQR	S(43.5)PDPLEEQR	1	2	575.742	0.33178	412530000	448390000	471680000	519770000	515310000	504540000	385410000	380210000	340950000	310740000	307290000	309540000	3.26054	3.69646	3.71244	4.25527	4.16427	3.73833	3.19254	3.13584	2.71454	2.9288	2.8511	2.90353
839	1077	78099;78100;78101;78102;78103;78104;78105;78106;78107;78108;78109;78110;78111;78112;78113;78114;78115;78116;78117;78118;78119;78120;78121;78122;78123;78124;78125	gi|643714091	153	>gi|643714091|gb|KDP26756.1| hypothetical protein JCGZ_17914 [Jatropha curcas]	1	46.8225	1	S	7.43318e-20	153.08	_KFS(ph)PIVWDRDDK_	KFS(1)PIVWDRDDK	KFS(46.82)PIVWDRDDK	3	2	793.374	-4.194	169970000	163730000	179380000	34767000	95162000	149950000	100650000	92782000	88218000	19668000	40222000	31966000	1.3434	1.34977	1.41184	0.284631	0.769014	1.11104	0.833732	0.765235	0.702366	0.185375	0.373188	0.299846
840	1077	114563;114564;114565;114566;114567;114568;114569;114570;114571;114572;114573;114574;114575;114576;114577;114578;114579;114580;114581;114582;114583;114584;114585;114586;114587;114588;114589;114590;114591;114592;114593;114594	gi|643714091	204	>gi|643714091|gb|KDP26756.1| hypothetical protein JCGZ_17914 [Jatropha curcas]	0.97515	15.9374	1	S	7.62736e-09	118.16	_QSPNVIPDGGVEIS(ph)PSK_	QSPNVIPDGGVEIS(0.975)PS(0.025)K	QS(-79.97)PNVIPDGGVEIS(15.94)PS(-15.94)K	14	2	902.43	1.1079	109500000	124270000	110600000	224870000	156920000	162550000	66899000	44514000	155470000	81514000	89045000	88854000	0.865461	1.02446	0.870497	1.84097	1.26809	1.2044	0.554156	0.367136	1.23781	0.768288	0.826178	0.833464
841	1077	121873;121874;121875;121876;121877;121878;121879;121880;121881;121882;121883;121884	gi|643714091	317	>gi|643714091|gb|KDP26756.1| hypothetical protein JCGZ_17914 [Jatropha curcas]	0.979953	16.8915	1	S	2.65475e-09	131.13	_S(ph)ITPDFGDFK_	S(0.98)IT(0.02)PDFGDFK	S(16.89)IT(-16.89)PDFGDFK	1	2	603.758	0.28097	14217000	24537000	35229000	0	0	0	8979600	0	12766000	24584000	33518000	32479000	0.112368	0.20228	0.277276	0	0	0	0.0743823	0	0.101639	0.23171	0.310987	0.304658
842	1078	2440;2441;2442;2443;2444;2445;2446;2447;2448;2449;2450;2451;2452;2453;2454	gi|643714096	541	>gi|643714096|gb|KDP26761.1| hypothetical protein JCGZ_17919 [Jatropha curcas]	0.999993	51.478	1	S	9.11187e-40	190.82	_ADFSEVGS(ph)LENTK_	ADFSEVGS(1)LENTK	ADFS(-119.74)EVGS(51.48)LENT(-51.48)K	8	2	738.816	-0.62879	87862000	86400000	97762000	208560000	188880000	190880000	139570000	144820000	145570000	65009000	49859000	50952000	0.69444	0.71227	0.769453	1.70744	1.52636	1.4143	1.15613	1.19443	1.15899	0.612725	0.462602	0.477937
843	1078	63516;63517;63518;63519;63520;63521;63522;63523;63524;63525;63526;63527;63528;63529;63530;63531;122281;122282;122283;122284;122285;122286;122287;122288;122289;122290;122291;122292;122293;122294;122295;122296;122297;122298;122299;122300;122301;122302;122303	gi|643714096	25	>gi|643714096|gb|KDP26761.1| hypothetical protein JCGZ_17919 [Jatropha curcas]	1	83.3966	1	S	8.76186e-05	113.93	_S(ph)LEGGLVFK_	S(1)LEGGLVFK	S(83.4)LEGGLVFK	1	2	515.254	0.35998	236350000	233080000	271570000	311560000	374550000	389990000	507310000	310180000	288220000	127260000	147380000	121670000	1.86805	1.92148	2.13744	2.55069	3.02678	2.88959	4.20229	2.55826	2.29472	1.19945	1.36742	1.14128
844	1078	72759;72760;72761;72762;72763;72764;72765;72767;72769;72771;72772;72776;72777;72778	gi|643714096	369	>gi|643714096|gb|KDP26761.1| hypothetical protein JCGZ_17919 [Jatropha curcas]	0.999774	37.559	1	S	0.00060407	92.866	_ILS(ph)PSSAPK_	ILS(1)PSSAPK	ILS(37.56)PS(-37.56)S(-42.99)APK	3	2	490.247	-0.077797	38055000	39254000	60854000	55000000	56007000	43552000	49914000	56338000	59135000	24514000	24441000	37689000	0.300777	0.323605	0.478962	0.450276	0.452598	0.322694	0.413462	0.464657	0.470816	0.23105	0.226769	0.353529
845	1078	72766;72768;72770;72773;72774;72775;72779	gi|643714096	372	>gi|643714096|gb|KDP26761.1| hypothetical protein JCGZ_17919 [Jatropha curcas]	0.851441	7.58297	1	S	0.00051516	94.767	_ILSPSS(ph)APK_	ILSPS(0.149)S(0.851)APK	ILS(-47.92)PS(-7.58)S(7.58)APK	6	2	490.247	0.35976	0	0	14415000	0	21839000	23159000	0	16974000	0	13426000	18678000	0	0	0	0.113456	0	0.176483	0.171594	0	0.139996	0	0.126543	0.173298	0
846	1078	116649;116650;116651;116652;116653;116654;116655;116656;116657;116658;116659;116660;116661;116662;116663;116664;116665;116666;116667;116668;116669;116670;116671;116672;116673;116674;116675;116676	gi|643714096	198	>gi|643714096|gb|KDP26761.1| hypothetical protein JCGZ_17919 [Jatropha curcas]	1	65.7162	1	S	0.000650467	103.43	_RPS(ph)PPPTK_	RPS(1)PPPTK	RPS(65.72)PPPT(-65.72)K	3	2	480.239	0.83331	18919000	23850000	50473000	23829000	40931000	26100000	39272000	121350000	29252000	35499000	30994000	15277000	0.149531	0.196616	0.397257	0.195084	0.330768	0.193385	0.325309	1.00085	0.232896	0.334586	0.287569	0.143301
848	1078	125069;125070;125071;125072;125073;125074;125075;125076;125077;125078;125079;125080	gi|643714096	132	>gi|643714096|gb|KDP26761.1| hypothetical protein JCGZ_17919 [Jatropha curcas]	1	72.9176	1	S	0.000699994	110.38	_S(ph)QPITISR_	S(1)QPITISR	S(72.92)QPIT(-72.92)IS(-83.5)R	1	2	491.242	-0.51965	43386000	47075000	44896000	39209000	43461000	54895000	24943000	27494000	27245000	28187000	33952000	37898000	0.342912	0.38808	0.353362	0.320997	0.351213	0.406739	0.206615	0.226761	0.216917	0.265669	0.315014	0.355489
849	1080	63188;63189;63190;63191;63192;63193;63194;63195;63196;63197;63198;63199	gi|643714101	426	>gi|643714101|gb|KDP26766.1| hypothetical protein JCGZ_17924 [Jatropha curcas]	0.999848	39.0419	1	S	5.80309e-21	157.23	_GQGIGIS(ph)PGTSFR_	GQGIGIS(1)PGTSFR	GQGIGIS(39.04)PGT(-39.04)S(-45.59)FR	7	2	678.819	0.37174	202790000	216070000	232580000	170390000	170980000	176130000	157500000	187970000	154670000	286990000	307090000	294340000	1.6028	1.78125	1.83056	1.39495	1.38171	1.30502	1.30465	1.55031	1.23144	2.70495	2.84925	2.76095
851	1081;1682;3823	1385;1387;1389;1391;1393;1395;1397;1399;1401;1403;1404;1407;1412	gi|643714103;gi|643720698;gi|643740748	204;205;205	>gi|643714103|gb|KDP26768.1| hypothetical protein JCGZ_17926 [Jatropha curcas];>gi|643720698|gb|KDP30962.1| hypothetical protein JCGZ_11338 [Jatropha curcas];>gi|643740748|gb|KDP46338.1| hypothetical protein JCGZ_10178 [Jatropha curcas]	1	68.8654	1	S	0.000101737	92.236	_AAS(ph)FNIIPSSTGAAK_	AAS(1)FNIIPSSTGAAK	AAS(68.87)FNIIPS(-68.87)S(-72.3)T(-75.39)GAAK	3	2	757.866	-0.43516	152980000	162590000	159040000	164230000	151380000	195120000	124150000	129010000	127960000	127450000	120070000	123770000	1.20912	1.34037	1.25175	1.34452	1.22332	1.44572	1.02839	1.06403	1.01878	1.20125	1.11403	1.16098
853	1083	121086;121087;121088;121089;121090;121091	gi|643714117	270	>gi|643714117|gb|KDP26782.1| hypothetical protein JCGZ_17940 [Jatropha curcas]	1	57.5952	1	S	0.00330396	68.173	_S(ph)GQLAVPPEELR_	S(1)GQLAVPPEELR	S(57.6)GQLAVPPEELR	1	2	688.335	-2.4691	10297000	10815000	15696000	0	0	0	0	0	0	0	7150400	22110000	0.081385	0.0891574	0.123538	0	0	0	0	0	0	0	0.0663429	0.207395
854	1088	81157;81158;81159;81160;81162;81163	gi|643714147	275	>gi|643714147|gb|KDP26812.1| hypothetical protein JCGZ_17970 [Jatropha curcas]	0.948498	12.6521	1	S	8.48955e-10	97.235	_KS(ph)PSPVAEENDQ_	KS(0.948)PS(0.052)PVAEENDQ	KS(12.65)PS(-12.65)PVAEENDQ	2	2	690.788	-2.1415	0	0	0	0	0	0	0	0	36359000	0	20150000	19532000	0	0	0	0	0	0	0	0	0.28948	0	0.186956	0.183213
856	1090	8880	gi|643714166	386	>gi|643714166|gb|KDP26831.1| hypothetical protein JCGZ_17989 [Jatropha curcas]	0.764882	8.39755	1	S	0.00276152	70.038	_ALSLLSS(ph)PSAQTR_	ALSLLS(0.066)S(0.765)PS(0.058)AQT(0.111)R	ALS(-35.13)LLS(-10.62)S(8.4)PS(-11.21)AQT(-8.4)R	7	2	705.853	-1.3052	0	0	0	0	0	0	0	0	0	0	0	11018000	0	0	0	0	0	0	0	0	0	0	0	0.103351
857	1092	142436;142437;142439;142441;142443;142445;142446;142448;142450;142451;142452;142453	gi|643714168	298	>gi|643714168|gb|KDP26833.1| hypothetical protein JCGZ_17991 [Jatropha curcas]	0.999988	49.189	1	S	5.22903e-64	211.78	_VVS(ph)VSSASGLSEGIR_	VVS(1)VSSASGLSEGIR	VVS(49.19)VS(-49.19)S(-77.92)AS(-119.47)GLS(-150.3)EGIR	3	2	764.374	-0.10271	101570000	93233000	97808000	22154000	0	32991000	50040000	70060000	57265000	86210000	92572000	88542000	0.802785	0.7686	0.769815	0.181371	0	0.244443	0.414505	0.577831	0.455927	0.812549	0.858903	0.830537
859	1092	142438;142440;142442;142447;142449	gi|643714168	301	>gi|643714168|gb|KDP26833.1| hypothetical protein JCGZ_17991 [Jatropha curcas]	0.841028	7.73374	1	S	4.86449e-15	103.5	_VVSVSS(ph)ASGLSEGIR_	VVS(0.001)VS(0.142)S(0.841)AS(0.017)GLSEGIR	VVS(-31.94)VS(-7.73)S(7.73)AS(-17.05)GLS(-38.98)EGIR	6	2	764.374	2.1997	24455000	20919000	0	0	0	0	0	0	18624000	0	0	0	0.193286	0.172453	0	0	0	0	0	0	0.148279	0	0	0
862	1094	67126;67127;67128;67129;67130;67131;67132;67133;67134;67135;67136	gi|643714184	1444	>gi|643714184|gb|KDP26849.1| hypothetical protein JCGZ_18007 [Jatropha curcas]	0.995818	23.7683	1	S	1.81306e-21	160.93	_HSS(ph)LGVSGFYDEK_	HS(0.004)S(0.996)LGVSGFYDEK	HS(-23.77)S(23.77)LGVS(-67.83)GFY(-133.96)DEK	3	2	753.319	1.8159	9303100	0	9695300	59602000	77461000	78738000	85170000	62350000	60350000	16157000	16690000	16794000	0.0735294	0	0.0763086	0.487951	0.62597	0.583401	0.705504	0.514242	0.480489	0.152283	0.154853	0.15753
863	1094	67934;67935;67936	gi|643714184	113	>gi|643714184|gb|KDP26849.1| hypothetical protein JCGZ_18007 [Jatropha curcas]	0.999754	36.0963	1	S	0.00553465	65.395	_IATENEGS(ph)RR_	IATENEGS(1)RR	IAT(-36.1)ENEGS(36.1)RR	8	3	404.85	-0.059048	0	0	0	0	0	0	0	0	0	2554500	2335000	4363900	0	0	0	0	0	0	0	0	0	0.0240767	0.0216646	0.040934
864	1094	75118;75119;75120;75121;75122;75123;75124;75125;75126;75127;75128;75129;75130;75131;75132;75133;75134;75135;75136	gi|643714184	379	>gi|643714184|gb|KDP26849.1| hypothetical protein JCGZ_18007 [Jatropha curcas]	0.999991	51.634	1	S	4.29459e-10	131.24	_ITSSGVLYNS(ph)FR_	ITSSGVLYNS(1)FR	IT(-69.77)S(-58.14)S(-51.63)GVLY(-65.25)NS(51.63)FR	10	2	712.335	3.0358	117160000	34196000	16544000	23391000	33573000	34896000	38891000	48784000	46634000	25180000	24850000	106140000	0.926004	0.281907	0.130212	0.191498	0.271307	0.258558	0.322153	0.402354	0.371286	0.237327	0.230564	0.995609
865	1094	106684;106685;106686;106687;106688;106689;106690;106691;106692;106693;106694;106695;106696	gi|643714184	1116	>gi|643714184|gb|KDP26849.1| hypothetical protein JCGZ_18007 [Jatropha curcas]	1	101.896	1	S	0.0080234	115.71	_NLS(ph)FQDR_	NLS(1)FQDR	NLS(101.9)FQDR	3	2	480.203	-0.98449	941090000	1048700000	1017200000	706250000	664010000	634580000	643090000	772650000	805650000	871840000	942520000	927560000	7.43815	8.64534	8.00605	5.78195	5.36593	4.70185	5.32702	6.37256	6.41435	8.21729	8.7449	8.70065
866	1094	119883;119884;119885;119886;119887;119888;119890;119891;119892;119893	gi|643714184	1358	>gi|643714184|gb|KDP26849.1| hypothetical protein JCGZ_18007 [Jatropha curcas]	0.917707	11.0529	1	S	1.89294e-17	97.469	_SES(ph)GATFEGNSSLLGINEPSHAVLK_	S(0.072)ES(0.918)GAT(0.01)FEGNSSLLGINEPSHAVLK	S(-11.05)ES(11.05)GAT(-19.56)FEGNS(-39.45)S(-45.5)LLGINEPS(-72.18)HAVLK	3	3	875.413	0.14564	36847000	53561000	45830000	48263000	37802000	47737000	24829000	40217000	0	0	0	27528000	0.29123	0.441549	0.360713	0.395121	0.305482	0.353702	0.20567	0.331696	0	0	0	0.258217
868	1094	133119;133120;133121;133122;133123;133124;133125;133126;133127;133128;133129	gi|643714184	31	>gi|643714184|gb|KDP26849.1| hypothetical protein JCGZ_18007 [Jatropha curcas]	0.958333	13.6478	1	S	1.01502e-12	110.26	_VEASGS(ph)DEEKVSAALHDETK_	VEAS(0.041)GS(0.958)DEEKVSAALHDETK	VEAS(-13.65)GS(13.65)DEEKVS(-35.17)AALHDET(-68.89)K	6	3	727.99	-0.072771	29611000	37872000	0	0	39945000	40552000	46401000	28113000	49029000	11611000	0	33130000	0.234038	0.312211	0	0	0.3228	0.300466	0.384362	0.231867	0.390355	0.109436	0	0.310764
869	1094	140485;140486;140487;140488;140490;140491;140492;140493;140494	gi|643714184	1348	>gi|643714184|gb|KDP26849.1| hypothetical protein JCGZ_18007 [Jatropha curcas]	0.911237	10.114	1	S	3.76354e-07	128.88	_VSNLGS(ph)TEK_	VSNLGS(0.911)T(0.089)EK	VS(-96.02)NLGS(10.11)T(-10.11)EK	6	2	507.729	-0.05197	0	11132000	0	0	21654000	24049000	25504000	32563000	33659000	9216900	10458000	0	0	0.0917707	0	0	0.174988	0.178188	0.211262	0.268569	0.267983	0.0868714	0.0970315	0
870	1095	142980;142981;142982	gi|643714191	406	>gi|643714191|gb|KDP26856.1| hypothetical protein JCGZ_18014 [Jatropha curcas]	0.999975	45.9598	1	S	6.86919e-06	108.34	_WDLDGS(ph)EKEDSPR_	WDLDGS(1)EKEDSPR	WDLDGS(45.96)EKEDS(-45.96)PR	6	2	807.328	-2.1771	0	11519000	0	24671000	0	24755000	0	0	0	0	0	0	0	0.094961	0	0.201977	0	0.183419	0	0	0	0	0	0
871	1098	110385;110386;110387;110388;110389;110390;110391;110392;110393;110394;110395;110396;110397;110398	gi|643714211	19	>gi|643714211|gb|KDP26876.1| hypothetical protein JCGZ_18034 [Jatropha curcas]	0.997872	26.7138	1	S	1.7392e-06	114.74	_PGTPSS(ph)PGFGIK_	PGTPS(0.002)S(0.998)PGFGIK	PGT(-60.57)PS(-26.71)S(26.71)PGFGIK	6	2	612.787	0.51353	98395000	109270000	91042000	51816000	39360000	52575000	72392000	64805000	66085000	101950000	109000000	106290000	0.77769	0.900807	0.716562	0.424209	0.318072	0.389549	0.599658	0.53449	0.52615	0.960902	1.01132	0.997016
872	1098	124538;124539;124540;124541;124542;124543;124544;124545;124546;124547;124548	gi|643714211	11	>gi|643714211|gb|KDP26876.1| hypothetical protein JCGZ_18034 [Jatropha curcas]	0.997735	26.6925	1	S	1.84216e-14	98.443	_S(ph)PRPGTPSSPGFGIK_	S(0.998)PRPGT(0.002)PSSPGFGIK	S(26.69)PRPGT(-26.69)PS(-39.84)S(-46.11)PGFGIK	1	2	782.88	-4.1168	9812100	0	10518000	0	0	11530000	13639000	14021000	10039000	55428000	9941200	12483000	0.0775525	0	0.0827838	0	0	0.0854303	0.112978	0.11564	0.0799276	0.522422	0.0922365	0.117092
873	1098;1512	142684;142685;142686;142687;142688;142689;142690;142691;142692	gi|643714211;gi|643718234	286;288	>gi|643714211|gb|KDP26876.1| hypothetical protein JCGZ_18034 [Jatropha curcas];>gi|643718234|gb|KDP29523.1| hypothetical protein JCGZ_19236 [Jatropha curcas]	1	76.5863	1	S	0.000155405	82.244	_VWLPNNDS(ph)PGLAM(ox)AR_	VWLPNNDS(1)PGLAMAR	VWLPNNDS(76.59)PGLAMAR	8	2	868.895	0.94883	63816000	54343000	60714000	24144000	19404000	33226000	0	0	0	35375000	32826000	29864000	0.504386	0.447996	0.47786	0.197663	0.156806	0.246184	0	0	0	0.333417	0.304567	0.280129
875	1105	65771;65772	gi|643714294	192	>gi|643714294|gb|KDP26941.1| hypothetical protein JCGZ_21034 [Jatropha curcas]	0.819537	6.57179	1	S	0.00106731	84.169	_HAIPISLS(ph)GR_	HAIPIS(0.18)LS(0.82)GR	HAIPIS(-6.57)LS(6.57)GR	8	2	565.79	0.2483	0	0	0	0	0	0	0	0	0	0	15125000	0	0	0	0	0	0	0	0	0	0	0	0.140333	0
876	1110	66204;66205	gi|643714394	853	>gi|643714394|gb|KDP26982.1| hypothetical protein JCGZ_22098 [Jatropha curcas]	0.99167	21.8096	1	S	0.0210891	36.049	_HGDM(ox)AHEIDDLNLS(ph)PVAGDSLPQTAK_	HGDMAHEIDDLNLS(0.992)PVAGDS(0.007)LPQT(0.002)AK	HGDMAHEIDDLNLS(21.81)PVAGDS(-21.81)LPQT(-27.43)AK	14	3	943.092	-0.42887	0	0	0	0	0	19609000	0	0	0	0	0	0	0	0	0	0	0	0.145291	0	0	0	0	0	0
877	1110	75617;75618;75619;75620;75621;75622	gi|643714394	875	>gi|643714394|gb|KDP26982.1| hypothetical protein JCGZ_22098 [Jatropha curcas]	0.849312	11.9902	1	S	9.29934e-05	93.381	_IVLDAVPVSS(ph)IETSK_	IVLDAVPVS(0.054)S(0.849)IET(0.054)S(0.043)K	IVLDAVPVS(-11.99)S(11.99)IET(-11.99)S(-12.93)K	10	2	819.424	-0.18674	13512000	18956000	20784000	0	0	0	0	0	0	22304000	20979000	18846000	0.106796	0.156271	0.163584	0	0	0	0	0	0	0.21022	0.194648	0.176778
878	1112	143525;143526;143527;143529;143531;143532;143533;143534;143535;143536	gi|643714519	1095	>gi|643714519|gb|KDP27022.1| hypothetical protein JCGZ_20957 [Jatropha curcas]	0.997193	25.7706	1	S	0.000705897	90.689	_WNSDETS(ph)PK_	WNSDET(0.003)S(0.997)PK	WNS(-37.79)DET(-25.77)S(25.77)PK	7	2	572.221	1.7478	0	49916000	42473000	26244000	21877000	22949000	22089000	0	20672000	24191000	29367000	27728000	0	0.411501	0.334291	0.214855	0.17679	0.170038	0.182974	0	0.164584	0.228006	0.272473	0.260093
879	1113	82854;82855;82856;82857;82858;82859;82860;82861;82862;82863;82864	gi|643714522	354	>gi|643714522|gb|KDP27025.1| hypothetical protein JCGZ_20960 [Jatropha curcas]	0.806106	6.19972	1	S	0.000286868	87.647	_LAQVVSEPS(ph)LTK_	LAQVVS(0.001)EPS(0.806)LT(0.193)K	LAQVVS(-31.99)EPS(6.2)LT(-6.2)K	9	2	676.347	0.23724	9992300	24847000	23938000	26541000	20795000	19571000	25021000	0	16006000	10845000	11051000	15120000	0.0789767	0.204835	0.188408	0.217287	0.168047	0.145009	0.207261	0	0.127435	0.102217	0.102534	0.141828
880	1114	145466;145468;145469;145470	gi|643714533	14	>gi|643714533|gb|KDP27036.1| hypothetical protein JCGZ_20971 [Jatropha curcas]	0.972263	15.9191	1	S	2.87196e-06	110.12	_YPS(ph)SDGSTQIGGIIR_	Y(0.003)PS(0.972)S(0.025)DGSTQIGGIIR	Y(-25.36)PS(15.92)S(-15.92)DGS(-46.43)T(-52.6)QIGGIIR	3	2	815.877	-2.1697	27566000	0	0	0	0	0	0	0	0	28846000	20829000	22522000	0.217875	0	0	0	0	0	0	0	0	0.27188	0.193256	0.21126
881	1115	7959;7960;7961;7962;7963;7964;7965;7966;7967;7968;7969;7970;7971;7972;7973	gi|643714535	33	>gi|643714535|gb|KDP27038.1| hypothetical protein JCGZ_20973 [Jatropha curcas]	0.99888	29.5014	1	S	3.62418e-85	247.5	_ALENANVDS(ph)DSENR_	ALENANVDS(0.999)DS(0.001)ENR	ALENANVDS(29.5)DS(-29.5)ENR	9	2	807.326	-0.53785	118680000	93334000	103170000	114640000	122870000	112720000	60727000	49875000	61497000	67483000	50826000	57362000	0.938018	0.769432	0.812018	0.938538	0.992925	0.835187	0.503031	0.411352	0.489621	0.636043	0.471574	0.538064
882	1118	89784;89785;89786;89787;89788;89789;89790;89791;89792	gi|643737315;gi|643714549	546;510	>gi|643737315|gb|KDP43427.1| hypothetical protein JCGZ_16714 [Jatropha curcas];>gi|643714549|gb|KDP27052.1| hypothetical protein JCGZ_20987 [Jatropha curcas]	1	67.7257	1	S	0.00596542	80.916	_LLPDS(ph)PAR_	LLPDS(1)PAR	LLPDS(67.73)PAR	5	2	474.731	2.0868	14541000	11119000	11735000	16066000	16978000	16865000	5990600	7278500	0	3029800	0	0	0.114929	0.0916635	0.0923624	0.13153	0.137201	0.124959	0.049623	0.0600306	0	0.0285566	0	0
883	1119	12207;12209;12211;12213;12214;12216;12217;12219;12220;12221;12222;12223;12224;12225;12226;12227;12228;12229;12230;12231;12232;12233;12234	gi|643714557	538	>gi|643714557|gb|KDP27060.1| hypothetical protein JCGZ_20995 [Jatropha curcas]	0.995934	23.8906	1	S	3.81991e-05	97.214	_AS(ph)HSGPLAHR_	AS(0.996)HS(0.004)GPLAHR	AS(23.89)HS(-23.89)GPLAHR	2	2	556.753	0.44034	19217000	0	32531000	0	1348200	6573200	1219900	11550000	10551000	13605000	24298000	12084000	0.151887	0	0.256041	0	0.0108949	0.0487034	0.010105	0.0952605	0.084004	0.12823	0.225442	0.11335
884	1119	71824;71825;71826;71827;71828;71829;71830;71831;71832	gi|643714557	658	>gi|643714557|gb|KDP27060.1| hypothetical protein JCGZ_20995 [Jatropha curcas]	0.999639	34.4247	1	S	1.71126e-08	95.622	_IHYS(ph)GPLLLPSGNVDQM(ox)LK_	IHYS(1)GPLLLPSGNVDQMLK	IHY(-34.42)S(34.42)GPLLLPS(-66.89)GNVDQMLK	4	3	726.694	0.13528	43164000	39895000	35444000	0	28810000	17119000	0	14538000	0	20045000	26038000	18031000	0.341158	0.328889	0.278968	0	0.232817	0.126841	0	0.119905	0	0.188929	0.241586	0.169134
885	1120	53605;53606;53607;53608;53609;53610;53611;53612;53613;53634;53635;53636	gi|643714560	48	>gi|643714560|gb|KDP27063.1| hypothetical protein JCGZ_20998 [Jatropha curcas]	1	78.3239	1	S	0.00186462	78.324	_FGS(ph)QDEEPAK_	FGS(1)QDEEPAK	FGS(78.32)QDEEPAK	3	2	594.234	0.0081243	11788000	12551000	9056300	17843000	12934000	0	19761000	20882000	40201000	25773000	22951000	23667000	0.0931695	0.103469	0.0712792	0.146078	0.104521	0	0.16369	0.172228	0.320069	0.242916	0.212944	0.222
886	1120	123715;123716;123717;123718;123719;123720;123721;123722;123723;123724;123725;123726;123727;123728;123729;123730;123731;123732;123733;123734;123735;123736;123737;123738;123739;123740;123741;123742;123743;123744;123745;123746;123747;123748;123749;123750;123751;123752;123753;123754;123755;123756;123757;123758;123759;123760;123761;123762;123763;123764;123765;123766;123767;123768;123769;123770;123771;…	gi|643714560	458	>gi|643714560|gb|KDP27063.1| hypothetical protein JCGZ_20998 [Jatropha curcas]	1	103.3	1	S	7.89043e-38	202.4	_S(ph)PAKEEIDESKLK_	S(1)PAKEEIDESKLK	S(103.3)PAKEEIDES(-103.3)KLK	1	2	777.377	-1.4058	1072700000	1121600000	920900000	1411600000	1384600000	1767900000	740420000	771480000	781740000	423380000	626130000	502620000	8.47836	9.24631	7.24811	11.5565	11.1891	13.0991	6.13325	6.36291	6.22399	3.99045	5.80937	4.71465
887	1121	5435;5436;5437	gi|643714618	982	>gi|643714618|gb|KDP27082.1| hypothetical protein JCGZ_20306 [Jatropha curcas]	0.835591	7.66993	1	S	5.47931e-09	88.517	_AFEILSQDSQTHISS(ph)FSQDSQAQR_	AFEILSQDSQT(0.001)HIS(0.143)S(0.836)FS(0.021)QDSQAQR	AFEILS(-44.58)QDS(-44.58)QT(-30.44)HIS(-7.67)S(7.67)FS(-16.09)QDS(-37.3)QAQR	15	3	930.75	-1.9249	31325000	31030000	35385000	0	0	0	0	0	0	0	0	0	0.247585	0.255807	0.278504	0	0	0	0	0	0	0	0	0
888	1121	83753;83755;83757;83759;83761;83763;83764	gi|643714618	832	>gi|643714618|gb|KDP27082.1| hypothetical protein JCGZ_20306 [Jatropha curcas]	0.82844	6.87704	1	S	1.68739e-65	180.27	_LDEEENTHIS(ph)TR_	LDEEENT(0.002)HIS(0.828)T(0.17)R	LDEEENT(-27.37)HIS(6.88)T(-6.88)R	10	2	762.322	-0.52442	59199000	0	0	0	0	37399000	74006000	73824000	71641000	49015000	0	0	0.467895	0	0	0	0	0.277104	0.613027	0.608875	0.570385	0.461978	0	0
889	1123	117319;117320;117321;117322;117323;117324;117325;117326;117327;117328;117329;117330;117331;117332;117333;117334;117335;117336;117337;117338;117339;117340;117341;117342	gi|643714751	566	>gi|643714751|gb|KDP27131.1| hypothetical protein JCGZ_20943 [Jatropha curcas]	1	45.7899	1	S	0.0113471	69.602	_RVS(ph)GDAPERD_	RVS(1)GDAPERD	RVS(45.79)GDAPERD	3	2	591.251	-0.45919	41321000	47319000	43807000	23046000	21852000	7866400	24681000	25078000	34850000	26467000	19244000	20948000	0.326591	0.390091	0.344791	0.188674	0.176588	0.0582852	0.204445	0.206835	0.277466	0.249458	0.17855	0.196495
890	1125	141142;141143;141144;141145;141146;141147;141148;141149;141150;141151;141152;141153;141154;141155;141156;141157;141158;141159;141160;141161;141162;141163;141164;141165	gi|643714795	270	>gi|643714795|gb|KDP27150.1| hypothetical protein JCGZ_19849 [Jatropha curcas]	0.996371	25.0918	1	S	6.12704e-22	160.67	_VTDKPVQAISPSFS(ph)FR_	VTDKPVQAIS(0.001)PS(0.003)FS(0.996)FR	VT(-99.39)DKPVQAIS(-32.63)PS(-25.09)FS(25.09)FR	14	2	929.959	-0.86903	60166000	77482000	60937000	62482000	28702000	61623000	0	26262000	64165000	117040000	84101000	91649000	0.475537	0.638751	0.479615	0.511529	0.231944	0.456589	0	0.2166	0.510863	1.10313	0.780307	0.859681
891	1127	71841;71842;71843;71844;71845;71846;71847;71848	gi|643714810	133	>gi|643714810|gb|KDP27165.1| hypothetical protein JCGZ_19864 [Jatropha curcas]	0.999761	36.2164	1	S	9.73453e-09	85.467	_IIAEDM(ox)HGDEDS(ph)EGGHQVTAR_	IIAEDMHGDEDS(1)EGGHQVTAR	IIAEDMHGDEDS(36.22)EGGHQVT(-36.22)AR	12	3	788.325	-0.20857	8248600	17733000	12782000	7200600	0	17647000	0	0	0	3965900	9041500	4337400	0.0651949	0.146188	0.100603	0.0589501	0	0.130754	0	0	0	0.0373795	0.0838889	0.0406855
892	1128	5568;5569;5571;5573;5575;5576;5577;5578;5579;5580;5581	gi|643714819	66	>gi|643714819|gb|KDP27174.1| hypothetical protein JCGZ_19873 [Jatropha curcas]	1	76.9737	1	S	8.21496e-09	125.54	_AFS(ph)GLISSPR_	AFS(1)GLISSPR	AFS(76.97)GLIS(-76.97)S(-91.28)PR	3	2	557.768	1.0575	30964000	9126000	25552000	0	0	0	12457000	0	0	19286000	23623000	30018000	0.244732	0.0752335	0.201112	0	0	0	0.103187	0	0	0.181775	0.219179	0.281573
893	1128	5570;5572	gi|643714819	70	>gi|643714819|gb|KDP27174.1| hypothetical protein JCGZ_19873 [Jatropha curcas]	0.774783	5.36581	1	S	0.000317809	89.663	_AFSGLIS(ph)SPR_	AFSGLIS(0.775)S(0.225)PR	AFS(-58.51)GLIS(5.37)S(-5.37)PR	7	2	557.768	-0.71091	0	18580000	0	0	0	0	0	0	0	8974800	0	0	0	0.153171	0	0	0	0	0	0	0	0.0845895	0	0
897	1132	99671;99672;99673;99674;99675;99676;99677;99678;99679;99680;99681;99682;99683;99684;99685;99686;99687;99688;99689;99690;99691;99692;99693;99694;99695;99696;99697;99698;99699;99700;99701;99702;99703;99704;99705;99706;99707;99708;99709;99710;99711;99712;99713;99714;99715;99716;99717;99718;99719;99720;99721;99722;99723;99724;99725;99726;99727;99728;99729;99730;99731;99732;99734;99735;99736;99737;997…	gi|643714830	364	>gi|643714830|gb|KDP27185.1| hypothetical protein JCGZ_19884 [Jatropha curcas]	0.981281	17.1951	1	S	3.1046e-29	168.05	_M(ox)HANEPTS(ph)PAVGHR_	MHANEPT(0.019)S(0.981)PAVGHR	MHANEPT(-17.2)S(17.2)PAVGHR	8	2	800.34	-0.91067	383670000	446530000	541400000	171800000	244000000	368130000	809230000	1104100000	1209500000	315560000	371990000	433320000	3.03243	3.68113	4.26118	1.4065	1.97179	2.72762	6.70324	9.10624	9.62969	2.97423	3.4514	4.06461
898	1135	67832;67833;67834;67835;67836	gi|643714845	31	>gi|643714845|gb|KDP27200.1| hypothetical protein JCGZ_19899 [Jatropha curcas]	1	67.3631	1	S	0.00197251	94.692	_IAS(ph)LLLSR_	IAS(1)LLLSR	IAS(67.36)LLLS(-67.36)R	3	2	476.765	-0.32596	0	0	6230600	0	0	0	0	0	0	6799800	6110200	6480300	0	0	0.049039	0	0	0	0	0	0	0.0640897	0.0566917	0.0607862
899	1137	131573;131574;131575;131576;131577;131578;131579;131580;131581;131582;131583;131584;131585;131586;131587;131588	gi|643714853	333	>gi|643714853|gb|KDP27208.1| hypothetical protein JCGZ_19907 [Jatropha curcas]	1	94.3023	1	S	0.0112734	94.302	_VAS(ph)LNAR_	VAS(1)LNAR	VAS(94.3)LNAR	3	2	405.697	0.047788	81073000	74564000	81763000	58863000	53435000	41897000	111490000	102370000	112320000	129590000	139650000	119800000	0.640781	0.614695	0.64353	0.481901	0.431814	0.310431	0.923525	0.844313	0.894259	1.22142	1.2957	1.12374
901	1137	138135;138137;138138;138139;138140;138141;138142	gi|643714853	411	>gi|643714853|gb|KDP27208.1| hypothetical protein JCGZ_19907 [Jatropha curcas]	0.968546	14.9063	1	S	1.05505e-06	103.17	_VNNFAESS(ph)PPPVLSAK_	VNNFAES(0.031)S(0.969)PPPVLSAK	VNNFAES(-14.91)S(14.91)PPPVLS(-37.88)AK	8	2	868.916	-0.48002	29637000	30313000	0	17675000	0	0	0	0	0	39666000	39770000	42853000	0.234244	0.249896	0	0.144702	0	0	0	0	0	0.373861	0.368994	0.401968
902	1139	92835;92836;92837;92838;92839;92840;92841;92842;92843	gi|643714861	349	>gi|643714861|gb|KDP27216.1| hypothetical protein JCGZ_19915 [Jatropha curcas]	1	113.224	1	S	0.000910347	113.22	_LRS(ph)GILIK_	LRS(1)GILIK	LRS(113.22)GILIK	3	2	490.289	0.2312	76251000	74579000	77825000	0	0	0	68370000	91087000	92951000	0	91107000	96363000	0.602669	0.614819	0.612535	0	0	0	0.566341	0.751255	0.740049	0	0.84531	0.903899
903	1142	52206;52207;52208;52209;52210;52211;52212;52214;52215;52216;52217;52218;52219;52220;52221;52222;52223;52224;52225;52226;52227;52228;52229;52230;52231;52232;52233;52234;52235;52237;52238;52239;52240;52241;52242;52243;52244;52245;52246;52247;52248;52249;52250;52251;52252;52253;52254;52255;52256;52257;52258;52259;52260;52261;52262;52263;52264;52265;52266;52267;52268;52270;52271;52272;52273;52274;522…	gi|643714867	393	>gi|643714867|gb|KDP27222.1| hypothetical protein JCGZ_19921 [Jatropha curcas]	0.997156	26.5944	1	S	2.27218e-68	179.58	_FDWDHPLHLQPMS(ph)PTTVK_	FDWDHPLHLQPMS(0.997)PT(0.002)T(0.001)VK	FDWDHPLHLQPMS(26.59)PT(-26.59)T(-31.79)VK	13	2	1115.01	0.73144	3992900000	4429400000	3483000000	3253200000	3495100000	3637000000	3561500000	2968800000	3839600000	1242100000	1576300000	1684400000	31.5589	36.5154	27.4136	26.6334	28.2443	26.948	29.5016	24.4857	30.5698	11.7071	14.6252	15.7999
904	1145	58544;58545;58546;58547;58548;58549;58550;58551;58552;58553;58554;58555;58556	gi|643714894	424	>gi|643714894|gb|KDP27249.1| hypothetical protein JCGZ_19948 [Jatropha curcas]	1	43.3077	1	S	0.0128607	70.056	_GEFS(ph)GHGR_	GEFS(1)GHGR	GEFS(43.31)GHGR	4	2	463.679	-0.10419	8405800	9171100	10218000	11215000	12543000	23109000	51958000	53076000	54723000	14619000	9750700	10766000	0.0664374	0.0756053	0.0804226	0.0918153	0.101361	0.171224	0.430393	0.437753	0.435689	0.137787	0.090469	0.100987
905	1145	104093;104094;104095;104096;104097;104098;104099;104100;104101	gi|643714894	399	>gi|643714894|gb|KDP27249.1| hypothetical protein JCGZ_19948 [Jatropha curcas]	1	83.9983	1	S	0.0203503	83.998	_NDS(ph)FRER_	NDS(1)FRER	NDS(84)FRER	3	2	502.203	0.26522	103570000	89755000	138940000	7387100	18930000	0	0	33167000	43312000	79027000	93215000	0	0.818592	0.739928	1.09355	0.0604769	0.152975	0	0	0.27355	0.344838	0.744848	0.864868	0
906	1147	140606;140607;140608;140609;140610;140611;140612;140613;140614;140615;140616;140617;140618;140619;140620;140621;140622;140623;140624;140625;140626;140627;140628;140629;140630;140631;140632;140633;140634;140635;140636;140637;140638;140639;140640;140641	gi|643714904	343	>gi|643714904|gb|KDP27259.1| hypothetical protein JCGZ_19958 [Jatropha curcas]	0.999772	36.4206	1	S	0.0114512	88.37	_VS(ph)PLSGK_	VS(1)PLSGK	VS(36.42)PLS(-36.42)GK	2	2	384.189	0.23605	80741000	100500000	66719000	69550000	63553000	56669000	55268000	36908000	46807000	48820000	47733000	59557000	0.638157	0.828508	0.525124	0.569394	0.513578	0.419883	0.457811	0.304405	0.372664	0.46014	0.442877	0.558654
909	1150	109208;109209;109210;109211;109212;109213;109214;109215;109216;109217;109218;109219	gi|643714953	368	>gi|643714953|gb|KDP27275.1| hypothetical protein JCGZ_21006 [Jatropha curcas]	1	96.7446	1	S	4.81601e-07	122.33	_NVLPLAS(ph)PK_	NVLPLAS(1)PK	NVLPLAS(96.74)PK	7	2	509.77	0.32534	158290000	158610000	169440000	196250000	164980000	183310000	122620000	128410000	121650000	83247000	96031000	86915000	1.25109	1.30756	1.33361	1.60667	1.33322	1.35822	1.01572	1.05908	0.968542	0.784622	0.890996	0.815276
910	1156	15221	gi|643715078	62	>gi|643715078|gb|KDP27342.1| hypothetical protein JCGZ_20274 [Jatropha curcas]	0.853773	7.74626	1	S	3.75135e-15	131.59	_AVTEKEEPPPPS(ph)TPPQESK_	AVTEKEEPPPPS(0.854)T(0.143)PPQES(0.003)K	AVT(-71.72)EKEEPPPPS(7.75)T(-7.75)PPQES(-24.89)K	12	2	1064.5	0.18591	0	72837000	0	0	0	0	0	0	0	0	0	0	0	0.600458	0	0	0	0	0	0	0	0	0	0
914	1156	39723;39724;39726;39730	gi|643715078	84	>gi|643715078|gb|KDP27342.1| hypothetical protein JCGZ_20274 [Jatropha curcas]	0.964379	18.7591	1	S	4.11973e-22	134.37	_EESSSSS(ph)PPPASIAAAIEEK_	EES(0.013)S(0.013)S(0.003)S(0.007)S(0.964)PPPASIAAAIEEK	EES(-18.76)S(-18.76)S(-25.09)S(-21.49)S(18.76)PPPAS(-38.74)IAAAIEEK	7	2	1033.96	-1.1255	0	95764000	94904000	0	0	0	0	0	0	101480000	0	112820000	0	0.789465	0.746959	0	0	0	0	0	0	0.956472	0	1.05827
915	1156	73527;73528;73529;73530;73531;73532;73533;73534;73535;73536;73537;73538;73539;73540;73541;73542;73543;73544;73545;73546;73547;73548;73549;73550;73551;73552;73553;73554;73555;73556;73557;73558;73559;73560;73561;73562;73563;73564	gi|643715078	133	>gi|643715078|gb|KDP27342.1| hypothetical protein JCGZ_20274 [Jatropha curcas]	1	68.5583	1	S	6.56604e-74	229.92	_IPQTLVS(ph)FKEESNK_	IPQTLVS(1)FKEESNK	IPQT(-79.13)LVS(68.56)FKEES(-68.56)NK	7	2	850.419	-0.11385	1860100000	1857500000	1879500000	1721000000	1373100000	1572800000	2201000000	2282600000	2184000000	1492700000	1563500000	1439700000	14.7018	15.313	14.7929	14.0895	11.0962	11.6535	18.2319	18.8261	17.3884	14.069	14.5065	13.5046
916	1157	83094;83097;83102;83103;83105;83106;83110;83112;83115;83116;83117;83118;83119;83120	gi|643715098	34	>gi|643715098|gb|KDP27348.1| hypothetical protein JCGZ_20172 [Jatropha curcas]	0.997254	26.3835	1	S	0.000120765	96.23	_LASMDS(ph)VESR_	LASMDS(0.997)VES(0.002)R	LAS(-33.43)MDS(26.38)VES(-26.38)R	6	2	587.744	-1.0701	10368000	0	0	15116000	0	50765000	47825000	38760000	35751000	4292200	4366300	15196000	0.0819462	0	0	0.123752	0	0.376138	0.396157	0.319679	0.284639	0.040455	0.0405115	0.142541
917	1157	135269	gi|643715098	16	>gi|643715098|gb|KDP27348.1| hypothetical protein JCGZ_20172 [Jatropha curcas]	0.91429	10.2806	1	S	0.000149761	88.781	_VGS(ph)GSFGGGSDINGR_	VGS(0.914)GS(0.086)FGGGSDINGR	VGS(10.28)GS(-10.28)FGGGS(-60.17)DINGR	3	2	723.804	0.6503	0	0	0	0	0	0	0	0	0	0	65288000	0	0	0	0	0	0	0	0	0	0	0	0.605756	0
918	1157	135264;135265;135266;135267;135268;135270;135271;135272;135273;135274;135275;135276;135277;135278	gi|643715098	18	>gi|643715098|gb|KDP27348.1| hypothetical protein JCGZ_20172 [Jatropha curcas]	0.972491	15.4842	1	S	9.36189e-10	110.37	_VGSGS(ph)FGGGSDINGR_	VGS(0.028)GS(0.972)FGGGSDINGR	VGS(-15.48)GS(15.48)FGGGS(-63.16)DINGR	5	2	723.804	0.44981	68350000	62557000	45811000	72174000	66027000	70464000	53000000	57722000	51863000	47236000	0	0	0.540222	0.515711	0.360564	0.590876	0.533571	0.522095	0.439024	0.476072	0.412918	0.44521	0	0
919	1157	140431;140432;140433;140434;140435;140436;140437;140438;140439;140440	gi|643715098	209	>gi|643715098|gb|KDP27348.1| hypothetical protein JCGZ_20172 [Jatropha curcas]	1	84.1907	1	S	3.45741e-06	111.43	_VSLLPNQLPS(ph)DAR_	VSLLPNQLPS(1)DAR	VS(-84.19)LLPNQLPS(84.19)DAR	10	2	745.374	0.78501	50922000	59289000	56974000	0	34014000	39864000	27357000	32420000	26070000	39899000	0	43455000	0.402475	0.48877	0.448424	0	0.274871	0.295368	0.226611	0.267389	0.207562	0.376057	0	0.407614
921	1165	112487;112488;112489;112490;112491;112492;112493;112494;112495;112496;112497	gi|643715271	167	>gi|643715271|gb|KDP27423.1| hypothetical protein JCGZ_20833 [Jatropha curcas]	0.962476	14.5603	1	S	3.2065e-38	145.55	_QEQESDSGS(ph)GSGFR_	QEQESDS(0.004)GS(0.962)GS(0.034)GFR	QEQES(-41.69)DS(-24.06)GS(14.56)GS(-14.56)GFR	9	2	775.791	-1.1601	0	7218300	23219000	17925000	15065000	19035000	39434000	24874000	29849000	26767000	0	32542000	0	0.0595067	0.182749	0.146749	0.121742	0.141038	0.326651	0.205152	0.237649	0.252285	0	0.305249
922	1166	53519;53520;53521;53523;53524;53525;53526;53527;53528;53529;53530;53531;53532;53533;53534;53535;53536;53537;53538	gi|643715346	703	>gi|643715346|gb|KDP27459.1| hypothetical protein JCGZ_19820 [Jatropha curcas]	0.999999	62.1437	1	S	1.25345e-28	166.6	_FGRS(ph)NVGEETSEK_	FGRS(1)NVGEETSEK	FGRS(62.14)NVGEET(-62.14)S(-65.98)EK	4	2	760.325	-0.088963	139270000	118770000	134410000	42626000	76010000	90551000	0	78560000	74958000	129360000	142340000	144490000	1.10076	0.979123	1.0579	0.348972	0.614245	0.670928	0	0.647936	0.596794	1.21925	1.32066	1.35534
927	1166	134164;134165;134166;134167;134168;134169;134170;134171;134172;134173;134174;134175;134176;134177;134178;134179;134180;134181;134182	gi|643715346	529	>gi|643715346|gb|KDP27459.1| hypothetical protein JCGZ_19820 [Jatropha curcas]	0.999002	30.006	1	S	0.000898522	89.548	_VES(ph)DPSPVK_	VES(0.999)DPS(0.001)PVK	VES(30.01)DPS(-30.01)PVK	3	2	519.231	-2.694	48977000	50464000	48331000	27463000	17453000	11269000	41335000	44794000	43104000	101710000	109360000	102480000	0.387102	0.416018	0.380398	0.224835	0.141039	0.0834964	0.342398	0.369446	0.343181	0.95864	1.01467	0.961278
928	1167	87044;87045;87047;87048;87049;87051;87052;87053;87054;87055	gi|643715368	17	>gi|643715368|gb|KDP27467.1| hypothetical protein JCGZ_20123 [Jatropha curcas]	0.83682	7.09967	1	S	0.00682481	64.313	_LGPAEPGGS(ph)SR_	LGPAEPGGS(0.837)S(0.163)R	LGPAEPGGS(7.1)S(-7.1)R	9	2	554.245	-2.0426	46283000	50804000	48712000	0	0	0	0	0	0	11606000	0	3397100	0.36581	0.418821	0.383396	0	0	0	0	0	0	0.109389	0	0.0318653
930	1168	116557;116558;116559;116560;116561;116562;116563;116564;116565;116566;116567;116568;116569;116570;116571;116572;116573;116574	gi|643722020;gi|643716809;gi|643715391	128;98;77	>gi|643722020|gb|KDP31899.1| hypothetical protein JCGZ_12360 [Jatropha curcas];>gi|643716809|gb|KDP28435.1| hypothetical protein JCGZ_14206 [Jatropha curcas];>gi|643715391|gb|KDP27484.1| hypothetical protein JCGZ_20019 [Jatropha curcas]	1	111.793	1	S	2.2461e-12	134.56	_RPFPPPS(ph)PAK_	RPFPPPS(1)PAK	RPFPPPS(111.79)PAK	7	2	587.294	0.33663	46039000	37668000	39020000	63701000	52522000	57985000	74001000	91207000	39861000	30285000	55570000	38861000	0.363881	0.31053	0.307114	0.521509	0.424436	0.429634	0.612986	0.752245	0.317362	0.285443	0.51559	0.364522
931	1171	67008;67009;67010;67011;67012;67013;67014;67015;67016;67017;67018;67019;67020;67021;67022;67023;67024;67025;67026;67027;67028;67029	gi|643715486	1106	>gi|643715486|gb|KDP27531.1| hypothetical protein JCGZ_20169 [Jatropha curcas]	1	53.1236	1	S	0.00239133	96.171	_HS(ph)FEKPVK_	HS(1)FEKPVK	HS(53.12)FEKPVK	2	3	351.171	-0.7367	20186000	24735000	25785000	114660000	0	16691000	10906000	26522000	37944000	3424300	8688800	8979000	0.159545	0.203912	0.202945	0.938702	0	0.12367	0.0903396	0.218745	0.302099	0.0322748	0.0806165	0.0842244
932	1174	1643;1644;1645;1646;1647;1648;1649;1650;1651;1652;1653;1654	gi|643715636	7	>gi|643715636|gb|KDP27577.1| hypothetical protein JCGZ_19582 [Jatropha curcas]	0.989751	19.852	1	S	3.04529e-05	100.02	_(ac)AATVSS(ph)PWGK_	AATVS(0.01)S(0.99)PWGK	AAT(-50.57)VS(-19.85)S(19.85)PWGK	6	2	563.252	1.1099	93695000	92985000	103250000	99940000	100460000	113440000	118450000	112940000	125050000	17632000	20529000	22649000	0.740543	0.766555	0.812647	0.818192	0.811827	0.840521	0.981178	0.931491	0.995612	0.166186	0.190472	0.212451
933	1174	62772;62773;62774;62775;62776;62777;62778;62779;62780;62781;62782;62783;62784;62785;62786;62787;62788;62789;62790	gi|643715636	323	>gi|643715636|gb|KDP27577.1| hypothetical protein JCGZ_19582 [Jatropha curcas]	0.97123	15.3718	1	S	0.00176523	80.102	_GNSTS(ph)FGKR_	GNS(0.001)T(0.028)S(0.971)FGKR	GNS(-32.26)T(-15.37)S(15.37)FGKR	5	2	517.227	-0.8635	48279000	43798000	46338000	33386000	30265000	32578000	23828000	0	7430900	8216600	30783000	23606000	0.381586	0.361065	0.364711	0.273325	0.244575	0.241383	0.197379	0	0.0591627	0.0774433	0.285611	0.221428
934	1174	63889;63890;63891;63892;63893;63894;63895;63896;63897;63898;63899;63900;63901;63902;63903;115889;115890;115891;115892;115893;115894;115895;115896;115897;115898;115899;115900;115901;115902;115903;115904	gi|643715636	217	>gi|643715636|gb|KDP27577.1| hypothetical protein JCGZ_19582 [Jatropha curcas]	0.999995	52.8397	1	S	1.44035e-08	152.38	_RGS(ph)FDSLSR_	RGS(1)FDSLSR	RGS(52.84)FDS(-52.84)LS(-84.5)R	3	2	552.745	-0.49987	177890000	182480000	211700000	48693000	67643000	137700000	263420000	293750000	348190000	329570000	286490000	356930000	1.406	1.50434	1.66622	0.398641	0.54663	1.02027	2.18203	2.42275	2.77219	3.10627	2.65811	3.34806
935	1174	114195;114196;114197;114198;114199;114200;114201;114202;114203;114204;114205;114206;114207;114208;114209;114210;114211;114212;114213;114214;114215;114216;114217;114218;114219;114220;114221;114222;114223;114224;114225;114226;114227;114228;114229;114230;114231;114232;114233	gi|643715636	101	>gi|643715636|gb|KDP27577.1| hypothetical protein JCGZ_19582 [Jatropha curcas]	1	84.8205	1	S	4.88012e-05	106.38	_QRS(ph)AEELDR_	QRS(1)AEELDR	QRS(84.82)AEELDR	3	2	592.259	1.7238	416130000	379630000	455850000	941500000	902720000	1047600000	1398200000	1292700000	1263900000	232630000	264500000	247860000	3.28899	3.12962	3.58785	7.7079	7.29497	7.76208	11.582	10.6618	10.0628	2.19259	2.45409	2.32496
940	1178	114257;114258;114259;114260;114261;114262;114263;114264;114265;114266;114267;114268;114269;114270;114271;114272	gi|643715651	39	>gi|643715651|gb|KDP27592.1| hypothetical protein JCGZ_19597 [Jatropha curcas]	1	70.2558	1	S	0.0128025	109.44	_QRS(ph)LDER_	QRS(1)LDER	QRS(70.26)LDER	3	2	492.219	0.1648	38734000	48691000	49815000	0	0	51207000	830250	1395900	28193000	3167900	22923000	3366600	0.306144	0.401402	0.392078	0	0	0.379413	0.00687736	0.0115129	0.224464	0.0298582	0.212684	0.0315792
941	1178	116930;116931;116932;116933;116934;116935;116936;116937;116938;116939;116940;116941	gi|643715651	558	>gi|643715651|gb|KDP27592.1| hypothetical protein JCGZ_19597 [Jatropha curcas]	0.99365	24.2759	1	S	0.0139657	68.625	_RSNS(ph)WTF_	RS(0.004)NS(0.994)WT(0.003)F	RS(-24.28)NS(24.28)WT(-25.76)F	4	2	489.197	-0.33054	211380000	211130000	213010000	234160000	241140000	247570000	163870000	177560000	175430000	189950000	175800000	175560000	1.6707	1.74053	1.67653	1.91703	1.94868	1.83434	1.35741	1.46445	1.39672	1.79032	1.63111	1.64678
942	1178	118140;118141;118142;118143;118144	gi|643715651	87	>gi|643715651|gb|KDP27592.1| hypothetical protein JCGZ_19597 [Jatropha curcas]	0.999999	60.565	1	S	2.84585e-22	133.95	_S(ph)DAGFETHPTVAEAWEALRR_	S(1)DAGFETHPTVAEAWEALRR	S(60.56)DAGFET(-60.56)HPT(-87.98)VAEAWEALRR	1	3	775.022	-0.17353	0	0	10107000	0	0	65686000	15846000	10951000	0	4770900	0	0	0	0	0.0795489	0	0	0.486693	0.13126	0.0903202	0	0.0449668	0	0
943	1178	121660;121662;121663;121665;121666;121667;121668;121669	gi|643715651	44	>gi|643715651|gb|KDP27592.1| hypothetical protein JCGZ_19597 [Jatropha curcas]	1	75.4016	1	S	2.45124e-28	171.26	_S(ph)INDLSIGVSPR_	S(1)INDLSIGVSPR	S(75.4)INDLS(-75.4)IGVS(-112.37)PR	1	2	669.327	0.55539	0	242330000	0	0	158580000	164360000	102970000	122980000	107860000	133200000	119410000	0	0	1.99773	0	0	1.2815	1.21781	0.85295	1.0143	0.85875	1.25544	1.10791	0
944	1178	121658;121659;121661;121664	gi|643715651	53	>gi|643715651|gb|KDP27592.1| hypothetical protein JCGZ_19597 [Jatropha curcas]	0.996357	24.3692	1	S	3.19808e-14	144.4	_SINDLSIGVS(ph)PR_	SINDLS(0.004)IGVS(0.996)PR	S(-82.11)INDLS(-24.37)IGVS(24.37)PR	10	2	669.327	1.4126	231880000	0	217540000	192460000	0	0	0	0	0	0	0	129180000	1.83272	0	1.71219	1.57564	0	0	0	0	0	0	0	1.21173
945	1179	15553;15554;15555;15556;15557;15558;15559;15560;15561;15562;15563	gi|643715654	158	>gi|643715654|gb|KDP27595.1| hypothetical protein JCGZ_19600 [Jatropha curcas]	0.983868	17.8963	1	S	0.00126197	87.568	_AYS(ph)TPNLLK_	AYS(0.984)T(0.016)PNLLK	AY(-37.85)S(17.9)T(-17.9)PNLLK	3	2	543.765	-0.56317	20305000	15727000	25688000	0	24875000	24454000	22540000	22188000	23215000	0	21852000	20185000	0.160486	0.129651	0.202182	0	0.201017	0.181189	0.18671	0.182999	0.184831	0	0.202747	0.189338
946	1183	16822;16823;16824;16825;16826;16827;16828;16829;16830;16831;16832;16833;16834;16835;16836;16837	gi|643715688	165	>gi|643715688|gb|KDP27629.1| hypothetical protein JCGZ_19634 [Jatropha curcas]	0.993871	23.4105	1	S	0.0104276	53.779	_DANSNSLLPPS(ph)PFNR_	DANS(0.002)NS(0.005)LLPPS(0.994)PFNR	DANS(-27.94)NS(-23.41)LLPPS(23.41)PFNR	11	2	854.888	-2.37	23270000	26238000	21610000	0	0	0	13901000	19469000	25329000	22120000	44813000	42344000	0.18392	0.216302	0.170085	0	0	0	0.115149	0.160574	0.201662	0.208486	0.415784	0.397193
947	1183	38195;38197;38198;38199;38200	gi|643715688	297	>gi|643715688|gb|KDP27629.1| hypothetical protein JCGZ_19634 [Jatropha curcas]	0.828569	7.53424	1	S	0.00539168	74.769	_EDLDSRAS(ph)GTK_	EDLDS(0.146)RAS(0.829)GT(0.025)K	EDLDS(-7.53)RAS(7.53)GT(-15.16)K	8	2	629.769	5.1805	0	0	0	11442000	14104000	13537000	0	0	0	3629600	4491300	0	0	0	0	0.0936737	0.113976	0.100301	0	0	0	0.0342098	0.0416712	0
948	1183	90737;90738;90739;90740;90741;90742;90743;90744;90745;90746;90747;90748;90749	gi|643715688	370	>gi|643715688|gb|KDP27629.1| hypothetical protein JCGZ_19634 [Jatropha curcas]	1	42.0835	1	S	5.09732e-07	120.57	_LNFGDES(ph)PK_	LNFGDES(1)PK	LNFGDES(42.08)PK	7	2	543.729	0.4124	0	0	12337000	15346000	17013000	16351000	34574000	29982000	36594000	39405000	34967000	33831000	0	0	0.0971005	0.125635	0.137484	0.121151	0.286393	0.247281	0.291351	0.371401	0.324431	0.31734
949	1183	110067;110068;110069;110070;110071;110072	gi|643715688	104	>gi|643715688|gb|KDP27629.1| hypothetical protein JCGZ_19634 [Jatropha curcas]	0.999659	35.8547	1	S	5.40949e-20	146.6	_PANQQLGSQNFS(ph)PGPTHSR_	PANQQLGSQNFS(1)PGPTHSR	PANQQLGS(-35.85)QNFS(35.85)PGPT(-41.1)HS(-53.8)R	12	3	701.652	-0.68573	0	0	0	35262000	0	49231000	54989000	46289000	45888000	0	0	0	0	0	0	0.288684	0	0.364772	0.4555	0.381776	0.365347	0	0	0
950	1183	117677;117678;117679;117680;117681;117682;117683;117684;117685;117686;117687;117688	gi|643715688	340	>gi|643715688|gb|KDP27629.1| hypothetical protein JCGZ_19634 [Jatropha curcas]	1	78.5822	1	S	0.00197784	81.904	_S(ph)AGGDIAPTTR_	S(1)AGGDIAPTTR	S(78.58)AGGDIAPT(-78.78)T(-78.58)R	1	2	563.25	-0.38118	28467000	30231000	4093300	83563000	76799000	6482700	19054000	9046300	37900000	5915200	11015000	3019700	0.224996	0.24922	0.032217	0.684116	0.620621	0.0480329	0.157833	0.0746108	0.301749	0.0557521	0.102199	0.0283252
952	1183	127281;127282;127283;127284;127285;127286;127287;127288;127289;127290;127291;127293;127294;127295;127296;127297;127298;127299;127300;127301;127302;127303;127304;127305;127306;127307;127308;127309;127310;127311;127312;127313;127314;127315;127316;127317;127318;127319;127320;127321;127322;127323;127324;127325;127326;127327;127328;127329;127330;127331;127332;127333	gi|643715688	356	>gi|643715688|gb|KDP27629.1| hypothetical protein JCGZ_19634 [Jatropha curcas]	0.994031	22.625	1	S	0.00122964	81.676	_SVS(ph)M(ox)DSFMGK_	S(0.005)VS(0.994)MDS(0.001)FMGK	S(-22.62)VS(22.62)MDS(-32.69)FMGK	3	2	592.722	-0.20296	72696000	73188000	71270000	234120000	221790000	242390000	84750000	85586000	57551000	89124000	87466000	101460000	0.574572	0.603352	0.560943	1.9167	1.79231	1.79596	0.702025	0.705884	0.458204	0.840014	0.811528	0.95171
953	1184	55571;55572;55573;55574;55575;55576;55577;55578;55579;55580	gi|643715693	218	>gi|643715693|gb|KDP27634.1| hypothetical protein JCGZ_19639 [Jatropha curcas]	0.999999	60.7017	1	S	0.000571576	93.561	_FS(ph)PFTGVGR_	FS(1)PFTGVGR	FS(60.7)PFT(-60.7)GVGR	2	2	524.237	-0.94101	0	15090000	22881000	0	0	0	13631000	17488000	21892000	8560200	0	10863000	0	0.1244	0.180089	0	0	0	0.112912	0.144235	0.174298	0.0806818	0	0.101897
954	1186	64047;64048;64049;64050;64051;64052;64053;64054	gi|643715699	3	>gi|643715699|gb|KDP27640.1| hypothetical protein JCGZ_19645 [Jatropha curcas]	1	39.9181	1	S	0.011203	56.951	_(ac)GS(ph)IGGAELPR_	GS(1)IGGAELPR	GS(39.92)IGGAELPR	2	2	539.75	-0.2914	17364000	9682100	15185000	14293000	0	0	0	29620000	0	13634000	18098000	14878000	0.137241	0.0798179	0.119516	0.117014	0	0	0	0.244296	0	0.128504	0.167917	0.139558
955	1186	104106;104108;104110;104111;104112;104114;104115	gi|643715699	701	>gi|643715699|gb|KDP27640.1| hypothetical protein JCGZ_19645 [Jatropha curcas]	0.999999	62.6563	1	S	1.12226e-21	157.51	_NDS(ph)QSSLGSTFTDDFR_	NDS(1)QSSLGSTFTDDFR	NDS(62.66)QS(-62.66)S(-71.54)LGS(-100.61)T(-108.17)FT(-120.4)DDFR	3	2	928.87	-0.60649	0	20368000	22156000	0	17438000	0	0	15266000	0	24783000	27473000	29586000	0	0.167911	0.174383	0	0.140918	0	0	0.125909	0	0.233585	0.2549	0.277521
957	1186	104103;104104;104105;104107;104109;104113	gi|643715699	704	>gi|643715699|gb|KDP27640.1| hypothetical protein JCGZ_19645 [Jatropha curcas]	0.984465	19.0529	1	S	1.35724e-07	113.47	_NDSQSS(ph)LGSTFTDDFR_	NDSQS(0.012)S(0.984)LGS(0.003)T(0.001)FTDDFR	NDS(-37.19)QS(-19.05)S(19.05)LGS(-25.94)T(-32.42)FT(-45.09)DDFR	6	2	928.87	-1.3673	23871000	11739000	14097000	0	0	0	0	0	0	16648000	17745000	16824000	0.188671	0.0967747	0.110953	0	0	0	0	0	0	0.156911	0.164642	0.157812
958	1187	15625;15626;15627;15628;15629;15630;15631;15632;15633;15634;15635;15636;15637;15638;15639;15640	gi|643715701	36	>gi|643715701|gb|KDP27642.1| hypothetical protein JCGZ_19647 [Jatropha curcas]	1	71.1086	1	S	7.93226e-21	160.65	_CHS(ph)AASSALTIR_	CHS(1)AASSALTIR	CHS(71.11)AAS(-71.11)S(-80.12)ALT(-97.61)IR	3	2	677.303	-0.18689	48200000	40585000	33393000	0	17228000	24299000	65282000	57362000	46885000	121200000	135430000	112890000	0.380961	0.334577	0.262826	0	0.139221	0.180041	0.540762	0.473102	0.373285	1.14234	1.25655	1.05893
959	1188	46497;46498;46499;46500;46501;46502;46503;46504;46505;46506;46507;46508;46509;46510;46511;46512;46513;46514;46515;46516;46517;46518;46519;46520;46521;63410;63411;63412;63413;63414;63415;63416;63417;63418;63419;63420;63421;63422;63423;63424;63425;63426;63427;63428;63429;63430	gi|643715705	1000	>gi|643715705|gb|KDP27646.1| hypothetical protein JCGZ_19651 [Jatropha curcas]	1	68.4405	1	S	0.000260555	101.89	_GREPIS(ph)PGR_	GREPIS(1)PGR	GREPIS(68.44)PGR	6	2	524.75	-0.95055	222940000	212300000	183750000	71725000	363380000	336790000	232030000	242890000	318670000	126560000	117810000	149960000	1.76206	1.75017	1.44624	0.5872	2.93651	2.49541	1.92202	2.00327	2.53716	1.19286	1.09307	1.40665
960	1188	85430;85431;85432;85433;85434;85436;85437;85438;85439;85440;85441;85442	gi|643715705	64	>gi|643715705|gb|KDP27646.1| hypothetical protein JCGZ_19651 [Jatropha curcas]	0.99783	30.9048	1	S	4.71011e-06	67.283	_LELWGGGDAESQSQLPS(ph)PGPPETATK_	LELWGGGDAES(0.001)QS(0.001)QLPS(0.998)PGPPET(0.001)ATK	LELWGGGDAES(-31.96)QS(-31.96)QLPS(30.9)PGPPET(-30.9)AT(-40.45)K	17	2	1366.63	1.0682	59441000	65284000	71094000	0	0	61565000	60161000	40502000	57942000	48901000	57687000	12814000	0.469807	0.538192	0.559558	0	0	0.456159	0.498342	0.334047	0.461317	0.460903	0.535232	0.120197
961	1188	90144;90145;90146;90147;90148;90149;90150;90151;90152;90153;90154;90155;90156;90157;90158	gi|643715705	1330	>gi|643715705|gb|KDP27646.1| hypothetical protein JCGZ_19651 [Jatropha curcas]	0.999809	37.8885	1	S	1.32571e-62	197.89	_LLSSANSSLVHSQSTLAGES(ph)PR_	LLSSANSSLVHSQSTLAGES(1)PR	LLS(-163.18)S(-156.8)ANS(-111.34)S(-103.35)LVHS(-60.66)QS(-45.54)T(-37.89)LAGES(37.89)PR	20	3	774.376	0.39035	63667000	75892000	100010000	103410000	99727000	160210000	107880000	92843000	93862000	46982000	34606000	55040000	0.503209	0.625643	0.787146	0.8466	0.805904	1.18706	0.893622	0.765738	0.747302	0.442816	0.321082	0.516284
962	1188	143207;143208;143209;143210;143211;143212;143213;143215;143217;143219;143221;143222;143223;143225;143226;143227;143228;143229;143230	gi|643715705	1242	>gi|643715705|gb|KDP27646.1| hypothetical protein JCGZ_19651 [Jatropha curcas]	0.992306	21.3688	1	S	3.01612e-11	100.93	_WGSETNLPS(ph)PTPAQAASSATK_	WGSETNLPS(0.992)PT(0.007)PAQAASSATK	WGS(-47.87)ET(-33.68)NLPS(21.37)PT(-21.37)PAQAAS(-51.31)S(-57.03)AT(-56.22)K	9	2	1091	-0.67384	79702000	92144000	91332000	189400000	182280000	200900000	184380000	173130000	105530000	80881000	124440000	95477000	0.629945	0.759622	0.718845	1.55059	1.47302	1.48855	1.52731	1.42792	0.840199	0.762322	1.15458	0.895589
963	1189	105932;105937	gi|643715755	129	>gi|643715755|gb|KDP27663.1| hypothetical protein JCGZ_19555 [Jatropha curcas]	0.952091	13.3506	1	S	5.70394e-14	135.45	_NLAPVS(ph)ESPTTLNR_	NLAPVS(0.952)ES(0.044)PT(0.003)TLNR	NLAPVS(13.35)ES(-13.35)PT(-24.39)T(-33.5)LNR	6	2	789.88	0.99241	0	93832000	0	0	33114000	0	0	0	0	0	0	0	0	0.773538	0	0	0.267598	0	0	0	0	0	0	0
964	1189	105934;105935;105938;105939;105940;105941;105942;105943	gi|643715755	131	>gi|643715755|gb|KDP27663.1| hypothetical protein JCGZ_19555 [Jatropha curcas]	0.954127	15.1001	1	S	1.51784e-20	149.99	_NLAPVSES(ph)PTTLNR_	NLAPVS(0.029)ES(0.954)PT(0.013)T(0.003)LNR	NLAPVS(-15.1)ES(15.1)PT(-18.54)T(-24.97)LNR	8	2	789.88	1.8576	0	0	86386000	0	20952000	21335000	0	21098000	24040000	45491000	49933000	51787000	0	0	0.679916	0	0.169315	0.158079	0	0.174009	0.191399	0.428763	0.463289	0.48577
965	1189	131187;131188;131189;131190;131191;131192	gi|643715755	150	>gi|643715755|gb|KDP27663.1| hypothetical protein JCGZ_19555 [Jatropha curcas]	0.883641	11.2109	1	S	0.000223437	85.054	_VAFDPNPPGSSDS(ph)VR_	VAFDPNPPGS(0.049)S(0.067)DS(0.884)VR	VAFDPNPPGS(-12.52)S(-11.21)DS(11.21)VR	13	2	812.854	-1.6279	0	15887000	15997000	0	0	0	0	0	0	21924000	20077000	28483000	0	0.13097	0.125907	0	0	0	0	0	0	0.206639	0.186279	0.267175
966	1193	51276;51277;51278;51279;51280;51281	gi|643715927	476	>gi|643715927|gb|KDP27742.1| hypothetical protein JCGZ_19771 [Jatropha curcas]	0.997986	26.951	1	S	1.90777e-05	106.13	_FAADGTNS(ph)EER_	FAADGT(0.002)NS(0.998)EER	FAADGT(-26.95)NS(26.95)EER	8	2	638.746	2.8504	28496000	32020000	46701000	61214000	55393000	54950000	0	0	0	0	0	0	0.225225	0.263968	0.367568	0.501149	0.447636	0.407146	0	0	0	0	0	0
967	1193	53570;53571;53572;53573;53574;53575	gi|643715927	410	>gi|643715927|gb|KDP27742.1| hypothetical protein JCGZ_19771 [Jatropha curcas]	0.996782	26.4818	1	S	0.00922695	58.079	_FGS(ph)DITSTTDNR_	FGS(0.997)DIT(0.002)S(0.001)TTDNR	FGS(26.48)DIT(-26.48)S(-32.7)T(-36.42)T(-36.68)DNR	3	2	697.285	-5.2966	32150000	0	23739000	27953000	0	25855000	19365000	0	0	0	0	0	0.254106	0	0.186842	0.228846	0	0.19157	0.16041	0	0	0	0	0
968	1194	140847;140848;140849;140850;140851	gi|643715931	557	>gi|643715931|gb|KDP27746.1| hypothetical protein JCGZ_19775 [Jatropha curcas]	0.996921	27.9054	1	S	1.72922e-05	107.37	_VSS(ph)ISSATSGK_	VS(0.001)S(0.997)IS(0.002)SATSGK	VS(-28.89)S(27.91)IS(-27.91)S(-37.66)AT(-54.37)S(-61.58)GK	3	2	552.253	-0.08599	0	83546000	94608000	0	0	0	0	0	0	119760000	106760000	112520000	0	0.688742	0.744629	0	0	0	0	0	0	1.12877	0.990542	1.05545
969	1194	144588;144589;144590;144591;144592;144593;144594;144595;144596;144597;144598;144599	gi|643715931	1128	>gi|643715931|gb|KDP27746.1| hypothetical protein JCGZ_19775 [Jatropha curcas]	1	63.1019	1	S	1.67923e-07	140.78	_YES(ph)FENPGR_	YES(1)FENPGR	Y(-63.1)ES(63.1)FENPGR	3	2	589.729	0.6196	261690000	301220000	233040000	219100000	211600000	216480000	185910000	203270000	201020000	286690000	288610000	287110000	2.06833	2.48322	1.83418	1.79373	1.70996	1.60399	1.53998	1.6765	1.60046	2.70212	2.67778	2.69314
970	1196	5468;5469;5470;5471;5472;5473;5474;5475;5476;5477	gi|643715942	218	>gi|643715942|gb|KDP27757.1| hypothetical protein JCGZ_19786 [Jatropha curcas]	1	79.9855	1	S	0.00306729	79.986	_AFGDQS(ph)LK_	AFGDQS(1)LK	AFGDQS(79.99)LK	6	2	473.208	0.39193	24113000	25394000	25093000	0	14528000	17227000	22901000	21594000	19330000	47457000	40793000	0	0.190583	0.209345	0.197499	0	0.117402	0.127642	0.1897	0.1781	0.1539	0.447293	0.378486	0
971	1198	106291;106292;106293;106294;106295;106296;106297;106298;106299;106300;106301;106302	gi|643716014	114	>gi|643716014|gb|KDP27787.1| hypothetical protein JCGZ_18867 [Jatropha curcas]	1	142.578	1	S	4.44979e-15	142.58	_NLGLQDS(ph)PGDAKEVVK_	NLGLQDS(1)PGDAKEVVK	NLGLQDS(142.58)PGDAKEVVK	7	2	875.425	-0.022457	150700000	0	138170000	196760000	219470000	241630000	84007000	0	118450000	0	35214000	33147000	1.1911	0	1.08749	1.61084	1.77356	1.79033	0.69587	0	0.943064	0	0.326723	0.310924
972	1200	76671;76672;76673;76674;76675;76676;76677;76678;76679;76680;76681;76682;76683;76684;76685;76686;76687	gi|643716023	205	>gi|643716023|gb|KDP27796.1| hypothetical protein JCGZ_18876 [Jatropha curcas]	1	128.281	1	S	0.00424912	128.28	_KDLS(ph)PLK_	KDLS(1)PLK	KDLS(128.28)PLK	4	2	440.731	-0.28367	132100000	133000000	124950000	95410000	114630000	111910000	110220000	98322000	111410000	145460000	150500000	125490000	1.04409	1.09643	0.983441	0.781105	0.926337	0.829185	0.913005	0.810927	0.887014	1.37099	1.39637	1.17712
973	1201	84257;84258;84259;84260;84261;84262;84263	gi|643716024	135	>gi|643716024|gb|KDP27797.1| hypothetical protein JCGZ_18877 [Jatropha curcas]	0.839302	7.17908	1	S	0.000736666	100.02	_LDNTS(ph)FPR_	LDNT(0.161)S(0.839)FPR	LDNT(-7.18)S(7.18)FPR	5	2	515.224	1.0892	8971800	10683000	8874000	0	0	0	7845400	0	0	13844000	16713000	14874000	0.0709109	0.0880692	0.0698444	0	0	0	0.0649872	0	0	0.130483	0.155067	0.13952
974	1203	120765;120766;120767	gi|643716030	164	>gi|643716030|gb|KDP27803.1| hypothetical protein JCGZ_18883 [Jatropha curcas]	1	84.6051	1	S	0.00180583	85.845	_S(ph)GEGVVDVK_	S(1)GEGVVDVK	S(84.61)GEGVVDVK	1	2	485.218	-0.59154	0	0	0	0	0	0	0	0	0	0	0	18192000	0	0	0	0	0	0	0	0	0	0	0	0.170644
975	1204	101147;101148;101149;101150;101151;101152;101153;101154;101155;101156;101157;101158;101159;101160;101161;101162;101163;101164;101165;101166;101167;101168;101169;101170;101171;101172;101173;101174	gi|643716031	667	>gi|643716031|gb|KDP27804.1| hypothetical protein JCGZ_18884 [Jatropha curcas]	1	40.5891	1	S	0.00573619	77.744	_MQKVS(ph)PPR_	MQKVS(1)PPR	MQKVS(40.59)PPR	5	2	511.746	0.23636	64709000	65524000	68540000	128050000	152540000	140800000	81640000	66261000	81807000	51566000	20545000	13167000	0.511444	0.540171	0.539456	1.04832	1.23269	1.04324	0.676263	0.546498	0.651324	0.486021	0.190621	0.123508
979	1207	73006;73008;73009;73010;73012;73014;73017;73018;73021;73024;73026;73027	gi|643716042	144	>gi|643716042|gb|KDP27815.1| hypothetical protein JCGZ_18895 [Jatropha curcas]	0.971623	16.1143	1	S	2.47936e-09	124.25	_IM(ox)VASSS(ph)DRDIVFK_	IMVAS(0.005)S(0.024)S(0.972)DRDIVFK	IMVAS(-23.24)S(-16.11)S(16.11)DRDIVFK	7	2	832.392	0.35757	127770000	102580000	115390000	49560000	0	52610000	32314000	0	28193000	50479000	40718000	48654000	1.00986	0.845655	0.908197	0.405739	0	0.389808	0.267672	0	0.224464	0.475776	0.37779	0.456382
980	1207	120456;120458;120459;120463;120464	gi|643716042	273	>gi|643716042|gb|KDP27815.1| hypothetical protein JCGZ_18895 [Jatropha curcas]	0.925956	10.971	1	S	8.45481e-08	145.28	_S(ph)FSGDFFER_	S(0.926)FS(0.074)GDFFER	S(10.97)FS(-10.97)GDFFER	1	2	586.226	-0.027181	0	0	0	0	0	61146000	0	30416000	28114000	14253000	14544000	0	0	0	0	0	0	0.453055	0	0.250861	0.223835	0.134338	0.134942	0
981	1207	120454;120455;120457;120459;120460;120461;120462;120465	gi|643716042	275	>gi|643716042|gb|KDP27815.1| hypothetical protein JCGZ_18895 [Jatropha curcas]	0.941022	12.0291	1	S	1.6227e-07	141.08	_SFS(ph)GDFFER_	S(0.059)FS(0.941)GDFFER	S(-12.03)FS(12.03)GDFFER	3	2	586.226	1.0848	38907000	44710000	51047000	48929000	44031000	0	21963000	0	28114000	0	0	13821000	0.307511	0.368583	0.401774	0.400573	0.355819	0	0.18193	0	0.223835	0	0	0.129643
982	1208	109272;109273;109274;109275;109276;109277;109278;109279;109280;109281;109282;109283;109284;109285;109286;109287	gi|643716043	226	>gi|643716043|gb|KDP27816.1| hypothetical protein JCGZ_18896 [Jatropha curcas]	1	87.7301	1	S	3.51109e-21	159.69	_NVSDGLEEGS(ph)QHDR_	NVSDGLEEGS(1)QHDR	NVS(-87.73)DGLEEGS(87.73)QHDR	10	2	811.826	-0.81528	0	0	14293000	21397000	21155000	22835000	145860000	136830000	118540000	69595000	46703000	55574000	0	0	0.112496	0.175174	0.170956	0.169193	1.20823	1.12853	0.943781	0.655949	0.43332	0.521293
983	1209	76291;76292;76293;76294;76295	gi|643716044	595	>gi|643716044|gb|KDP27817.1| hypothetical protein JCGZ_18897 [Jatropha curcas]	1	79.8202	1	S	0.00179986	79.82	_KAS(ph)PDPELR_	KAS(1)PDPELR	KAS(79.82)PDPELR	3	2	546.758	-2.0922	0	25151000	27399000	0	0	0	0	0	0	26685000	22490000	26828000	0	0.207341	0.215649	0	0	0	0	0	0	0.251512	0.208667	0.251651
984	1210	81795;81796;81797;81798;81799;81800;81801;81802;81803;81804;81805;81806;81807;81808;81809;81810;81811;81812;81813;81814;81815;81816;81817;81818	gi|643716046	26	>gi|643716046|gb|KDP27819.1| hypothetical protein JCGZ_18899 [Jatropha curcas]	1	100.806	1	S	1.10948e-27	163.99	_KVS(ph)PGIAPTAK_	KVS(1)PGIAPTAK	KVS(100.81)PGIAPT(-100.81)AK	3	2	574.807	-0.16547	602500000	577060000	656250000	672400000	685980000	886260000	697440000	683440000	674790000	364930000	452310000	470930000	4.76201	4.7572	5.16513	5.50482	5.54347	6.56665	5.77723	5.63678	5.37248	3.43955	4.19663	4.41739
985	1213	122914;122915;122916;122917;122918;122919;122920;122921;122922;122923;122924;122925;122926;122927;122928	gi|643716074	673	>gi|643716074|gb|KDP27847.1| hypothetical protein JCGZ_18927 [Jatropha curcas]	0.999674	34.8616	1	S	0.00204867	123.16	_SLS(ph)LAFR_	SLS(1)LAFR	S(-34.86)LS(34.86)LAFR	3	2	437.215	-0.34349	35201000	38004000	34444000	21949000	25205000	24538000	20509000	0	0	28117000	37211000	29249000	0.27822	0.3133	0.271098	0.179693	0.203684	0.181812	0.169886	0	0	0.265009	0.345251	0.27436
988	1223	67149;67150;67151;67152;67153;67154;67155;67156;67157;67158;67159;67160;67161;67162	gi|643716137	96	>gi|643716137|gb|KDP27910.1| hypothetical protein JCGZ_18990 [Jatropha curcas]	0.994171	22.3188	1	S	0.0152009	81.296	_HSS(ph)PLQR_	HS(0.006)S(0.994)PLQR	HS(-22.32)S(22.32)PLQR	3	2	452.705	-0.093195	38064000	55789000	31815000	9095700	14469000	21679000	10784000	7418200	8507800	14420000	11230000	14445000	0.300849	0.459917	0.250406	0.0744649	0.116925	0.160628	0.089329	0.0611828	0.0677366	0.135912	0.104194	0.135496
989	1223	127450;127452;127454	gi|643716137	104	>gi|643716137|gb|KDP27910.1| hypothetical protein JCGZ_18990 [Jatropha curcas]	0.787188	5.92623	1	S	0.00071106	77.664	_S(ph)VTSATTTNAAK_	S(0.787)VT(0.201)S(0.012)ATTTNAAK	S(5.93)VT(-5.93)S(-18.3)AT(-44.82)T(-49.71)T(-54.27)NAAK	1	2	616.282	0.88068	0	0	0	9110500	0	0	0	0	0	0	0	0	0	0	0	0.0745861	0	0	0	0	0	0	0	0
990	1225	6287	gi|643716146	489	>gi|643716146|gb|KDP27919.1| hypothetical protein JCGZ_18999 [Jatropha curcas]	1	72.0057	1	S	0.0112487	72.006	_AGNLS(ph)LAR_	AGNLS(1)LAR	AGNLS(72.01)LAR	5	2	441.216	1.1153	0	0	0	0	0	0	0	0	0	6572200	0	0	0	0	0	0	0	0	0	0	0	0.0619445	0	0
992	1228	64370;64371;64372;64373;64374;64375;64376;64377;64378;64379;64380;64381;64382;64383;64384;64385;64386;64388;64389;64392;64395;64397;64401;64403;64404	gi|643716171	154	>gi|643716171|gb|KDP27944.1| hypothetical protein JCGZ_19024 [Jatropha curcas]	0.968414	14.8657	1	S	2.42831e-09	128.59	_GSS(ph)PDRLDGGNFAK_	GS(0.032)S(0.968)PDRLDGGNFAK	GS(-14.87)S(14.87)PDRLDGGNFAK	3	2	750.828	-1.395	160420000	201070000	167660000	305660000	298350000	403170000	119080000	150090000	129400000	109180000	110820000	122400000	1.26792	1.65759	1.3196	2.50239	2.411	2.98724	0.986397	1.23789	1.03025	1.02905	1.02821	1.14813
[truncated: 2,335 more rows]

## Sheet: Table S2
Table S2-Differential phosphoproteomic proteins information by ANOVA analysis
[truncated: 997 more rows]

[truncated: 8 more sheets: Table S3, Table S4, Table S5, Table S6, Table S7, Table S8, Table S9, Table S10]
